# Supplementary material for: An internal deletion of ADAR rescued by MAVS deficiency leads to a minute phenotype
Source: Nucleic Acids Res. 2020 Jan 20;48(6):3286–303. doi: 10.1093/nar/gkaa025 (PMC7102943; doi:10.1093/nar/gkaa025)
Supplement: gkaa025_Supplemental_Files [file gkaa025_supplemental_files.zip]

Archive with 2 entries (2 files):
- Diff_genexpression_tissue_A1.xlsx
- Supplements28_12_2019.pdf
