# Supplementary material for: An internal deletion of ADAR rescued by MAVS deficiency leads to a minute phenotype
Source: Nucleic Acids Res. 2020 Jan 20;48(6):3286–303. doi: 10.1093/nar/gkaa025 (PMC7102943; doi:10.1093/nar/gkaa025)
Supplement: gkaa025_Supplemental_Files [file gkaa025_supplemental_files.zip › Diff_genexpression_tissue_A1.xlsx]

## Sheet: Legend
Gene	Gene	baseMean	log2FoldChange	lfcSE	pvalue	padj
	gene ID	average base coverage	log2 fold change in mutant	standard error	p-value	adjusted p-falue
gene name

## Sheet: cortex A1 diffexpr-results.gnam
Gene	Gene	baseMean	log2FoldChange	lfcSE	pvalue	padj
mt-Ta	ENSMUSG00000064347	247.576	-1.92021	0.15661	1.46524e-34	3.07086e-30
Arc	ENSMUSG00000022602	1864.22	1.62223	0.136498	1.42277e-32	1.49092e-28
Rps3a3	ENSMUSG00000059751	888.782	-2.35663	0.200322	5.96715e-32	4.16865e-28
4930481B07Rik	ENSMUSG00000085956	56.8715	-2.00636	0.171391	1.18242e-31	6.19529e-28
Rbm8a	ENSMUSG00000038374	687.318	0.775992	0.0724408	8.93268e-27	3.74422e-23
Trib3	ENSMUSG00000032715	43.4388	-1.93032	0.18589	2.92639e-25	1.02219e-21
Cirbp	ENSMUSG00000045193	1932.61	-0.757941	0.0817276	1.79317e-20	5.36875e-17
Sgpp2	ENSMUSG00000032908	305.096	0.743288	0.0816569	8.82183e-20	2.3111e-16
Dleu2	ENSMUSG00000097589	114.833	1.06787	0.118921	2.71672e-19	6.32635e-16
mt-Tm	ENSMUSG00000064344	33.3362	1.66883	0.188996	1.04727e-18	2.19486e-15
Fos	ENSMUSG00000021250	674.014	0.928991	0.106793	3.34844e-18	6.37969e-15
Rps4l	ENSMUSG00000063171	832.589	-0.741826	0.0856359	4.6129e-18	8.05644e-15
Oasl2	ENSMUSG00000029561	91.4456	-1.635	0.194491	4.22236e-17	6.80709e-14
Rps3a1	ENSMUSG00000028081	76.7163	1.32968	0.158718	5.39905e-17	8.08238e-14
Setd7	ENSMUSG00000037111	1709.05	0.781302	0.0944514	1.31725e-16	1.84046e-13
Mir9-3hg	ENSMUSG00000097023	1213.08	-0.440365	0.0544421	6.03139e-16	7.90036e-13
Bmp4	ENSMUSG00000021835	125.453	1.02221	0.128809	2.09064e-15	2.57739e-12
Usp18	ENSMUSG00000030107	22.5775	-1.57717	0.200068	3.1919e-15	3.71643e-12
2900052L18Rik	ENSMUSG00000043993	80.252	-1.06681	0.137475	8.49218e-15	9.36732e-12
Arg1	ENSMUSG00000019987	23.5767	-1.51974	0.19808	1.68842e-14	1.76929e-11
Irf7	ENSMUSG00000025498	43.7252	-1.36105	0.178298	2.28309e-14	2.27853e-11
Soat2	ENSMUSG00000023045	9.70102	-1.4897	0.198977	7.05874e-14	6.72441e-11
Kmt5a	ENSMUSG00000049327	606.574	0.607094	0.0818962	1.23503e-13	1.12538e-10
H2-D1	ENSMUSG00000073411	443.355	-0.825775	0.111755	1.4777e-13	1.2904e-10
Rcor3	ENSMUSG00000037395	116.477	-1.08726	0.147299	1.56742e-13	1.314e-10
Zfp697	ENSMUSG00000050064	434.465	0.566323	0.0775724	2.86549e-13	2.3098e-10
Numb	ENSMUSG00000021224	552.821	0.575977	0.0790017	3.08365e-13	2.3936e-10
Tppp	ENSMUSG00000021573	7895.01	0.661994	0.0912579	4.04348e-13	3.02654e-10
Tgoln1	ENSMUSG00000056429	2851.82	0.387679	0.0535572	4.53318e-13	3.27608e-10
Nefl	ENSMUSG00000022055	16888.9	0.454421	0.0628759	4.92781e-13	3.44257e-10
Gm43267	ENSMUSG00000104662	33.535	1.22993	0.170377	5.24157e-13	3.54364e-10
AC154482.1	ENSMUSG00000113505	23.6204	-1.41371	0.196334	5.99697e-13	3.92764e-10
Rpl22	ENSMUSG00000028936	3247.98	-0.312326	0.0434116	6.26754e-13	3.98046e-10
Gpr17	ENSMUSG00000052229	4987.97	0.875192	0.121854	6.85589e-13	4.22605e-10
Rnf213	ENSMUSG00000070327	127.609	-0.845933	0.118531	9.55188e-13	5.71966e-10
Gm43279	ENSMUSG00000107300	36.2898	-1.35186	0.189941	1.10109e-12	6.41018e-10
Rps3a2	ENSMUSG00000062611	5.96969	1.36227	0.192565	1.50146e-12	8.50473e-10
Mrpl9	ENSMUSG00000028140	768.434	0.470536	0.0670926	2.32877e-12	1.28438e-09
Amn	ENSMUSG00000021278	273.531	-0.680753	0.0976841	3.19381e-12	1.7163e-09
Lgals3bp	ENSMUSG00000033880	323.022	-1.18285	0.172106	6.29376e-12	3.29762e-09
C4b	ENSMUSG00000073418	109.602	-1.2348	0.17977	6.47498e-12	3.30982e-09
Eml2	ENSMUSG00000040811	1546.46	-0.554087	0.0808206	7.09335e-12	3.53958e-09
Psd	ENSMUSG00000037126	10463.8	-0.349695	0.051234	8.76478e-12	4.27191e-09
Fxyd6	ENSMUSG00000066705	7568.61	-0.569419	0.0835279	9.28877e-12	4.42441e-09
Mx1	ENSMUSG00000000386	17.7016	-1.35622	0.199123	9.69337e-12	4.51453e-09
Rbm3	ENSMUSG00000031167	298.068	0.85041	0.125054	1.04361e-11	4.75477e-09
Ubxn2b	ENSMUSG00000028243	633.731	0.631917	0.093324	1.27705e-11	5.69456e-09
Col1a1	ENSMUSG00000001506	242.246	0.769278	0.113672	1.30981e-11	5.71896e-09
Gm45716	ENSMUSG00000110344	312.773	-0.717404	0.106288	1.48202e-11	6.3388e-09
Gm15612	ENSMUSG00000085828	1131.68	-0.643057	0.095439	1.60711e-11	6.73637e-09
Jam3	ENSMUSG00000031990	599.268	0.654212	0.0971733	1.66857e-11	6.85685e-09
S1pr5	ENSMUSG00000045087	214.953	1.01845	0.151498	1.78628e-11	7.19938e-09
Isg15	ENSMUSG00000035692	69.9106	-1.24988	0.187515	2.63736e-11	1.0429e-08
Kdm7a	ENSMUSG00000042599	354.507	0.750245	0.112681	2.77359e-11	1.07646e-08
Gadd45b	ENSMUSG00000015312	206.431	0.699258	0.105564	3.49486e-11	1.33173e-08
Tm6sf2	ENSMUSG00000036151	20.8912	1.26053	0.191351	4.4721e-11	1.67368e-08
S100a7a	ENSMUSG00000063767	16.7732	-1.29843	0.19719	4.55834e-11	1.67603e-08
Zmym1	ENSMUSG00000043872	275.69	0.663038	0.100831	4.84064e-11	1.74914e-08
Armcx5	ENSMUSG00000072969	612.624	-0.511332	0.07838	6.8571e-11	2.43578e-08
Jcad	ENSMUSG00000033960	1699.08	0.547081	0.0839854	7.31755e-11	2.55602e-08
Deaf1	ENSMUSG00000058886	3470.66	-0.778584	0.119634	7.61437e-11	2.6161e-08
Hexa	ENSMUSG00000025232	485.799	0.508556	0.0782863	8.24239e-11	2.78619e-08
Podxl2	ENSMUSG00000033152	3453.8	-0.529069	0.0817302	9.58497e-11	3.1739e-08
Slc7a5	ENSMUSG00000040010	1639.47	-0.638563	0.0987062	9.84367e-11	3.1739e-08
Gm10654	ENSMUSG00000074252	74.5175	-1.15285	0.178163	9.75178e-11	3.1739e-08
Il4ra	ENSMUSG00000030748	160.469	-0.652879	0.101867	1.46324e-10	4.64644e-08
Hspb3	ENSMUSG00000051456	106.176	-0.734034	0.11469	1.55221e-10	4.8554e-08
Cox17	ENSMUSG00000046516	77.7231	1.09016	0.170409	1.58169e-10	4.87486e-08
Tnfrsf25	ENSMUSG00000024793	86.8931	1.10262	0.173779	2.22462e-10	6.75705e-08
Cgref1	ENSMUSG00000029161	1064.17	-0.439819	0.069414	2.35555e-10	7.05252e-08
Kpna2-ps	ENSMUSG00000083672	38.5424	1.06744	0.168739	2.51636e-10	7.42788e-08
Lag3	ENSMUSG00000030124	45.0589	1.00222	0.158637	2.6554e-10	7.61019e-08
Zfp488	ENSMUSG00000044519	126.628	0.78631	0.124498	2.68706e-10	7.61019e-08
Fzd4	ENSMUSG00000049791	251.84	0.634067	0.100383	2.67602e-10	7.61019e-08
Gamt	ENSMUSG00000020150	225.942	0.861027	0.136509	2.83671e-10	7.92691e-08
Ifit1	ENSMUSG00000034459	28.3854	-1.26415	0.200516	2.89185e-10	7.97467e-08
Bst2	ENSMUSG00000046718	104.371	-1.11195	0.177706	3.91785e-10	1.06637e-07
Pcsk4	ENSMUSG00000020131	92.5407	-0.822114	0.132036	4.77221e-10	1.28226e-07
Entpd1	ENSMUSG00000048120	283.419	0.60393	0.0972431	5.28094e-10	1.40099e-07
Rnf32	ENSMUSG00000029130	156.563	0.706728	0.113869	5.41847e-10	1.40198e-07
Krcc1	ENSMUSG00000053012	236.996	0.711883	0.114671	5.3644e-10	1.40198e-07
Kcna2	ENSMUSG00000040724	2682.14	0.361284	0.0582575	5.59275e-10	1.42942e-07
Klhl36	ENSMUSG00000031828	154.614	-0.699781	0.112973	5.85637e-10	1.47877e-07
Cilp2	ENSMUSG00000044006	141.305	-0.859359	0.13891	6.15381e-10	1.52449e-07
Camk2n2	ENSMUSG00000051146	3379.25	-0.353857	0.0572057	6.1829e-10	1.52449e-07
Itm2a	ENSMUSG00000031239	1085.2	0.716321	0.116401	7.55999e-10	1.84235e-07
Mycl	ENSMUSG00000028654	1125.92	-0.606554	0.0987627	8.17302e-10	1.91349e-07
Acta2	ENSMUSG00000035783	85.0016	0.879916	0.143184	7.97798e-10	1.91349e-07
Tap1	ENSMUSG00000037321	65.4985	-0.938772	0.152905	8.27469e-10	1.91349e-07
Atp6v0a2	ENSMUSG00000038023	1323.59	0.491776	0.0801078	8.30839e-10	1.91349e-07
Synj2bp	ENSMUSG00000090935	350.492	0.622413	0.101327	8.11825e-10	1.91349e-07
Mkrn3	ENSMUSG00000070527	684.181	-0.745218	0.12147	8.5148e-10	1.93971e-07
Gm42547	ENSMUSG00000106990	93.6403	0.840636	0.13708	8.65409e-10	1.95024e-07
Enpp6	ENSMUSG00000038173	405.909	1.06759	0.174439	9.34926e-10	2.08449e-07
Padi2	ENSMUSG00000028927	357.256	0.764599	0.125425	1.08721e-09	2.39849e-07
Rbm3-ps	ENSMUSG00000099875	1194.27	-0.573193	0.0943058	1.21674e-09	2.6563e-07
mt-Tw	ENSMUSG00000064346	224.451	-1.20569	0.198791	1.31874e-09	2.84929e-07
Bdnf	ENSMUSG00000048482	589.878	0.414881	0.0685239	1.40808e-09	3.01127e-07
Rgma	ENSMUSG00000070509	1320.97	-0.455876	0.0753634	1.45713e-09	3.08471e-07
Fabp5	ENSMUSG00000027533	435.186	-0.66439	0.109944	1.5128e-09	3.14957e-07
Trf	ENSMUSG00000032554	42.201	1.12659	0.186495	1.53286e-09	3.14957e-07
Chst3	ENSMUSG00000057337	132.111	0.775696	0.128399	1.52907e-09	3.14957e-07
Lypd6b	ENSMUSG00000026765	650.945	-0.395124	0.0655665	1.67747e-09	3.41324e-07
Ddit4l	ENSMUSG00000046818	274.645	0.80134	0.133151	1.76265e-09	3.55209e-07
Lpar1	ENSMUSG00000038668	657.492	0.838983	0.140357	2.266e-09	4.52293e-07
Chordc1	ENSMUSG00000001774	1041.49	0.498751	0.0838917	2.76152e-09	5.46e-07
Ago3	ENSMUSG00000028842	508.57	0.668755	0.112896	3.14855e-09	6.16704e-07
Dgkb	ENSMUSG00000036095	949.981	0.527035	0.0892262	3.48961e-09	6.71934e-07
Fcrl5	ENSMUSG00000048031	7.02486	-1.13454	0.192132	3.52671e-09	6.71934e-07
Gm20634	ENSMUSG00000070392	5.30434	1.06233	0.179882	3.51116e-09	6.71934e-07
Elovl7	ENSMUSG00000021696	227.379	0.876328	0.14856	3.66086e-09	6.91209e-07
Tinf2	ENSMUSG00000007589	221.409	-0.552257	0.0938782	4.03633e-09	7.55298e-07
Ppid	ENSMUSG00000027804	725.914	0.437662	0.074545	4.3289e-09	8.02877e-07
AC124414.1	ENSMUSG00000112254	13.0577	-1.17418	0.200105	4.41607e-09	8.1186e-07
Myoc	ENSMUSG00000026697	422.888	0.958089	0.16344	4.57262e-09	8.3333e-07
Gm45790	ENSMUSG00000110441	25.2121	-1.107	0.189298	4.97759e-09	8.99313e-07
Gm15631	ENSMUSG00000085067	147.024	0.656817	0.112385	5.08488e-09	9.10846e-07
Samd14	ENSMUSG00000047181	2482.07	-0.669449	0.114586	5.14823e-09	9.14379e-07
Wfikkn2	ENSMUSG00000044177	90.3124	-0.911014	0.155994	5.21823e-09	9.19022e-07
CT030170.4	ENSMUSG00000113536	167.613	-0.661795	0.113701	5.86693e-09	1.02466e-06
Hist1h2be	ENSMUSG00000047246	31.7446	1.11314	0.191535	6.18559e-09	1.07138e-06
Scrn3	ENSMUSG00000008226	338.659	0.665755	0.114816	6.69332e-09	1.1445e-06
Tmem82	ENSMUSG00000043085	41.0527	-1.12108	0.193361	6.71694e-09	1.1445e-06
2410022M11Rik	ENSMUSG00000100017	79.4345	-0.747231	0.129536	7.99752e-09	1.35171e-06
Zfp874a	ENSMUSG00000069206	154.369	0.687236	0.119595	9.11953e-09	1.52902e-06
B4galt2	ENSMUSG00000028541	3487.96	-0.312022	0.054384	9.61497e-09	1.59929e-06
1810014B01Rik	ENSMUSG00000097412	680.974	0.482421	0.084132	9.80368e-09	1.61784e-06
Prom1	ENSMUSG00000029086	180.029	0.752631	0.131438	1.02735e-08	1.66909e-06
Gm37494	ENSMUSG00000108621	156.221	0.722608	0.126176	1.0224e-08	1.66909e-06
Wars2	ENSMUSG00000004233	170.65	-0.703904	0.122958	1.03581e-08	1.66989e-06
Lims2	ENSMUSG00000024395	990.387	0.885427	0.155182	1.15846e-08	1.85337e-06
Sox2ot	ENSMUSG00000105265	406.028	0.46377	0.0815393	1.28773e-08	2.04456e-06
Mirlet7c-2	ENSMUSG00000065608	10.4111	-1.14009	0.200513	1.30166e-08	2.05114e-06
Gm11868	ENSMUSG00000050550	568.486	0.484649	0.0853779	1.37465e-08	2.15e-06
5031425E22Rik	ENSMUSG00000073147	428.64	-0.589246	0.104065	1.49358e-08	2.31869e-06
Rassf10	ENSMUSG00000098132	113.761	0.760345	0.13448	1.56784e-08	2.41609e-06
Agap2	ENSMUSG00000025422	18932	-0.197884	0.0350685	1.67316e-08	2.55957e-06
Vsig2	ENSMUSG00000001943	677.982	-0.616747	0.109515	1.7851e-08	2.71103e-06
Rapgef1	ENSMUSG00000039844	3298.44	-0.38814	0.0690401	1.88815e-08	2.8469e-06
Atf5	ENSMUSG00000038539	622.093	-0.416227	0.0741004	1.94219e-08	2.90746e-06
Ppih	ENSMUSG00000060288	57.8077	-0.812652	0.14487	2.02886e-08	3.01566e-06
Bzw2	ENSMUSG00000020547	1277.8	-0.352551	0.0630568	2.25766e-08	3.33212e-06
Bcl7c	ENSMUSG00000030814	610.527	-0.570829	0.102708	2.73264e-08	3.98518e-06
2810410L24Rik	ENSMUSG00000075389	184.264	-0.640254	0.115207	2.73817e-08	3.98518e-06
Gm27030	ENSMUSG00000098221	40.3904	-0.913605	0.164738	2.92612e-08	4.22936e-06
Fam181a	ENSMUSG00000096753	142.442	-0.808135	0.146082	3.16462e-08	4.54275e-06
Fcrls	ENSMUSG00000015852	476.352	1.10739	0.200361	3.25859e-08	4.64028e-06
Nup62	ENSMUSG00000109511	1222.2	-0.337191	0.0610195	3.27685e-08	4.64028e-06
Cebpg	ENSMUSG00000056216	770.301	0.323943	0.0588298	3.66154e-08	5.15023e-06
S1pr3	ENSMUSG00000067586	309.839	0.450052	0.0818461	3.82455e-08	5.34366e-06
Trim59	ENSMUSG00000034317	194.198	0.631176	0.114838	3.87977e-08	5.38492e-06
Sbno1	ENSMUSG00000038095	1780.01	0.316493	0.0576338	3.98653e-08	5.49669e-06
Aloxe3	ENSMUSG00000020892	141.627	-0.742092	0.135305	4.14388e-08	5.6763e-06
Tmco3	ENSMUSG00000038497	706.517	0.407374	0.0743317	4.24165e-08	5.7725e-06
Gm42528	ENSMUSG00000107134	139.66	0.742789	0.135645	4.35059e-08	5.88256e-06
Parm1	ENSMUSG00000034981	1441.82	0.417767	0.0764956	4.72599e-08	6.3174e-06
Ifi27l2a	ENSMUSG00000079017	11.7754	-1.09238	0.20003	4.73247e-08	6.3174e-06
Kif5b	ENSMUSG00000006740	733.498	0.4063	0.0745148	4.9637e-08	6.57457e-06
Chic2	ENSMUSG00000029229	557.587	-0.379282	0.0695708	4.98786e-08	6.57457e-06
E130317F20Rik	ENSMUSG00000091994	133.986	-0.698843	0.128618	5.52656e-08	7.2391e-06
Senp8	ENSMUSG00000051705	93.365	0.753274	0.138827	5.76374e-08	7.50289e-06
Zfp365	ENSMUSG00000037855	7156.99	0.712365	0.131335	5.82751e-08	7.53907e-06
1700047M11Rik	ENSMUSG00000100147	173.822	0.986487	0.182146	6.09756e-08	7.84004e-06
Ppp1r12a	ENSMUSG00000019907	1204.28	0.423326	0.0782243	6.24313e-08	7.9134e-06
Prrt4	ENSMUSG00000079654	177.214	-0.850639	0.157179	6.23569e-08	7.9134e-06
Gm45453	ENSMUSG00000110129	91.9576	-0.730868	0.135071	6.26789e-08	7.9134e-06
Gca	ENSMUSG00000026893	301.562	0.664699	0.123108	6.68867e-08	8.39408e-06
Gm20033	ENSMUSG00000097640	187.979	-0.648669	0.120177	6.75365e-08	8.42518e-06
Frat1	ENSMUSG00000067199	492.455	-0.572872	0.106458	7.3987e-08	9.17526e-06
Kctd21	ENSMUSG00000044952	352.328	0.595259	0.110696	7.55679e-08	9.31619e-06
Brd2	ENSMUSG00000024335	5507.61	-0.31194	0.0580759	7.81952e-08	9.58371e-06
1810026B05Rik	ENSMUSG00000101970	333.279	-0.479987	0.0898342	9.14007e-08	1.11371e-05
Bgn	ENSMUSG00000031375	319.774	0.566398	0.106172	9.56935e-08	1.15927e-05
Gm20536	ENSMUSG00000092386	381.467	0.549728	0.103252	1.01446e-07	1.2219e-05
Sntb2	ENSMUSG00000041308	214.144	0.501579	0.0943769	1.06868e-07	1.27985e-05
9130024F11Rik	ENSMUSG00000087022	703.981	-0.480673	0.0905332	1.10016e-07	1.31007e-05
5830418P13Rik	ENSMUSG00000086236	69.8386	0.841239	0.158565	1.12478e-07	1.33181e-05
Serpinh1	ENSMUSG00000070436	1082.34	0.562638	0.106194	1.16941e-07	1.37689e-05
Lipa	ENSMUSG00000024781	326.875	0.462941	0.0874506	1.19836e-07	1.39893e-05
Rcan2	ENSMUSG00000039601	2287.83	0.438959	0.0829277	1.20149e-07	1.39893e-05
Nrg2	ENSMUSG00000060275	73.8345	-0.679653	0.128459	1.21758e-07	1.40983e-05
Gm17244	ENSMUSG00000102997	64.5207	-0.921267	0.174161	1.22497e-07	1.4106e-05
Rasgrp3	ENSMUSG00000071042	125.073	0.676693	0.127957	1.23372e-07	1.41291e-05
Slc25a28	ENSMUSG00000040414	637.482	-0.363773	0.0689137	1.30118e-07	1.48207e-05
Erbb3	ENSMUSG00000018166	129.96	0.942617	0.178699	1.32834e-07	1.50314e-05
Srebf1	ENSMUSG00000020538	593.847	-0.639929	0.121334	1.33402e-07	1.50314e-05
March9	ENSMUSG00000040502	953.331	-0.503204	0.0954869	1.36515e-07	1.52999e-05
Ptprb	ENSMUSG00000020154	266.468	0.58664	0.111561	1.45258e-07	1.6107e-05
Fubp1	ENSMUSG00000028034	988.158	0.394506	0.0750163	1.44889e-07	1.6107e-05
Adamts17	ENSMUSG00000058145	155.4	-0.584914	0.111253	1.46022e-07	1.6107e-05
Trim25	ENSMUSG00000000275	150.303	-0.627812	0.119567	1.51506e-07	1.65906e-05
Wdr61	ENSMUSG00000061559	791.706	0.4557	0.0867977	1.5199e-07	1.65906e-05
Zfp260	ENSMUSG00000049421	608.324	0.504029	0.0960372	1.53532e-07	1.66721e-05
Clk4	ENSMUSG00000020385	361.352	0.56901	0.108451	1.54848e-07	1.67284e-05
Kif5a	ENSMUSG00000074657	22601.7	0.477198	0.0909918	1.5679e-07	1.68513e-05
Zfp628	ENSMUSG00000074406	293.36	-0.526772	0.10069	1.68035e-07	1.79678e-05
Gm37111	ENSMUSG00000104494	40.0934	1.00802	0.192829	1.71784e-07	1.82754e-05
Lsp1	ENSMUSG00000018819	97.4641	-0.704035	0.134755	1.74575e-07	1.84785e-05
Gm30003	ENSMUSG00000107318	45.5802	-0.837346	0.160373	1.77724e-07	1.87173e-05
Klf14	ENSMUSG00000073209	33.2996	-0.913451	0.175113	1.8249e-07	1.90279e-05
Gm9884	ENSMUSG00000104516	34.8262	-0.895394	0.171622	1.81611e-07	1.90279e-05
Thap2	ENSMUSG00000020137	388.256	0.49593	0.0951189	1.85027e-07	1.9197e-05
Exd2	ENSMUSG00000032705	1845.67	0.320635	0.0615479	1.89326e-07	1.94046e-05
Lcat	ENSMUSG00000035237	399.547	0.752703	0.14446	1.88388e-07	1.94046e-05
Fam46b	ENSMUSG00000046694	15.7297	-1.04254	0.20014	1.89805e-07	1.94046e-05
Dusp2	ENSMUSG00000027368	92.28	-0.694635	0.133488	1.95324e-07	1.98718e-05
Dpysl5	ENSMUSG00000029168	4542.33	-0.782316	0.150367	1.96422e-07	1.9887e-05
Vtn	ENSMUSG00000017344	1335.85	0.664332	0.127771	1.99949e-07	2.01468e-05
Klhl34	ENSMUSG00000047485	175.43	0.541912	0.104266	2.02114e-07	2.02675e-05
Pars2	ENSMUSG00000043572	371.397	-0.394361	0.0759516	2.07748e-07	2.07333e-05
Fbrsl1	ENSMUSG00000043323	1023.37	-0.296525	0.0571647	2.13475e-07	2.12038e-05
Slc40a1	ENSMUSG00000025993	239.142	0.727379	0.140443	2.22881e-07	2.20337e-05
Acr	ENSMUSG00000022622	35.2594	-0.917798	0.177372	2.2861e-07	2.2494e-05
Nipal4	ENSMUSG00000020411	183.291	0.946956	0.183572	2.4892e-07	2.43779e-05
Cpeb1os1	ENSMUSG00000109401	68.8982	-0.830457	0.161169	2.56751e-07	2.50278e-05
Gm6104	ENSMUSG00000062588	621.459	-0.633017	0.12301	2.65994e-07	2.56926e-05
A430108G06Rik	ENSMUSG00000086851	72.1944	-0.826374	0.160584	2.66022e-07	2.56926e-05
Ppm1f	ENSMUSG00000026181	1155.28	0.34468	0.0669982	2.6806e-07	2.57707e-05
Lfng	ENSMUSG00000029570	468.957	-0.366886	0.0713369	2.7039e-07	2.5876e-05
Clec7a	ENSMUSG00000079293	7.76023	-1.02558	0.199635	2.78728e-07	2.65526e-05
Zfp687	ENSMUSG00000019338	561.839	-0.42	0.0817827	2.81301e-07	2.66765e-05
Parp12	ENSMUSG00000038507	156.844	-0.628232	0.122442	2.88421e-07	2.72285e-05
Zbp1	ENSMUSG00000027514	9.12253	-0.994085	0.193912	2.952e-07	2.74969e-05
Sc5d	ENSMUSG00000032018	1877.32	0.511644	0.0997989	2.9479e-07	2.74969e-05
Gmfb	ENSMUSG00000062014	3437.7	0.436226	0.0850823	2.94233e-07	2.74969e-05
A430027H14Rik	ENSMUSG00000104507	161.137	-0.645328	0.125922	2.97795e-07	2.76159e-05
Arl4d	ENSMUSG00000034936	595.731	0.656429	0.128161	3.02426e-07	2.79218e-05
Coa3	ENSMUSG00000017188	2059.03	0.276117	0.0539205	3.04213e-07	2.79636e-05
Gpsm1	ENSMUSG00000026930	1272.68	-0.480156	0.0938944	3.15761e-07	2.88273e-05
Slc6a6	ENSMUSG00000030096	2144.77	-0.5107	0.0998742	3.1636e-07	2.88273e-05
Lum	ENSMUSG00000036446	93.5444	0.708752	0.138666	3.20111e-07	2.90428e-05
Calr-ps	ENSMUSG00000081731	1713.75	0.353146	0.0691194	3.23491e-07	2.9223e-05
Ccnjl	ENSMUSG00000044707	88.9224	0.609728	0.119686	3.49833e-07	3.13372e-05
Fbxo41	ENSMUSG00000047013	3407.2	-0.269251	0.0528525	3.49885e-07	3.13372e-05
Stum	ENSMUSG00000053963	6008.04	-0.324251	0.0637303	3.62131e-07	3.22959e-05
Psmb8	ENSMUSG00000024338	46.5193	-0.776151	0.152592	3.64846e-07	3.24002e-05
Rgs5	ENSMUSG00000026678	1923.44	0.780238	0.153637	3.80546e-07	3.36518e-05
Tubb4a	ENSMUSG00000062591	20222.4	0.39417	0.0776677	3.87328e-07	3.41076e-05
Atp5k	ENSMUSG00000050856	147.527	0.567454	0.112135	4.18299e-07	3.66808e-05
H2-K1	ENSMUSG00000061232	253.127	-0.721627	0.142828	4.36283e-07	3.80984e-05
Tiparp	ENSMUSG00000034640	310.135	0.519251	0.102817	4.41199e-07	3.83679e-05
Rmnd1	ENSMUSG00000019763	132.81	0.643681	0.127671	4.61418e-07	3.98473e-05
Kcnj5	ENSMUSG00000032034	60.2676	-0.78075	0.154866	4.62014e-07	3.98473e-05
Ttc14	ENSMUSG00000027677	1042.05	0.471367	0.0935338	4.6666e-07	4.0083e-05
Zfp335os	ENSMUSG00000085436	97.7522	-0.640201	0.127106	4.73552e-07	4.0509e-05
Neo1	ENSMUSG00000032340	2757.31	-0.347949	0.0691532	4.8649e-07	4.14466e-05
Col1a2	ENSMUSG00000029661	456.366	0.657221	0.130681	4.92523e-07	4.17907e-05
Plekhh1	ENSMUSG00000060716	373.193	0.697168	0.138689	4.98637e-07	4.21388e-05
Tsga10	ENSMUSG00000060771	129.543	0.709209	0.141374	5.2613e-07	4.42837e-05
Sod3	ENSMUSG00000072941	218.369	0.603944	0.120531	5.42384e-07	4.5288e-05
Zfp87	ENSMUSG00000097333	232.695	0.466434	0.0930809	5.41312e-07	4.5288e-05
Stard8	ENSMUSG00000031216	302.039	0.599272	0.119733	5.58384e-07	4.64389e-05
Gm10657	ENSMUSG00000103486	41.0653	-0.821616	0.164266	5.68115e-07	4.70615e-05
Mgat4b	ENSMUSG00000036620	1264.54	-0.471799	0.0943703	5.74971e-07	4.74419e-05
AU020206	ENSMUSG00000097415	97.1267	-0.701515	0.140417	5.85472e-07	4.81189e-05
Gm20735	ENSMUSG00000110656	194.854	-0.4723	0.094553	5.88106e-07	4.81466e-05
D11Wsu47e	ENSMUSG00000041623	203.189	-0.561262	0.112483	6.04601e-07	4.93044e-05
Abcb1a	ENSMUSG00000040584	67.2394	0.788701	0.158142	6.12296e-07	4.97016e-05
Ufsp1	ENSMUSG00000051502	451.974	-0.435951	0.0874229	6.14215e-07	4.97016e-05
Nefh	ENSMUSG00000020396	2095.57	0.483651	0.0971271	6.37272e-07	5.11722e-05
Aspa	ENSMUSG00000020774	83.9763	0.88495	0.177697	6.35502e-07	5.11722e-05
Creb3l2	ENSMUSG00000038648	237.677	0.622844	0.125339	6.72022e-07	5.37566e-05
Trp53inp1	ENSMUSG00000028211	176.207	0.595073	0.119806	6.80047e-07	5.37827e-05
Zfp58	ENSMUSG00000071291	49.5757	0.732191	0.147391	6.77571e-07	5.37827e-05
A830092H15Rik	ENSMUSG00000074664	78.4777	-0.679308	0.136743	6.77291e-07	5.37827e-05
Rgs7bp	ENSMUSG00000021719	2910.82	0.498309	0.100504	7.11834e-07	5.6085e-05
Hrk	ENSMUSG00000046607	2087.15	-0.312605	0.0630954	7.25211e-07	5.6925e-05
9030407P20Rik	ENSMUSG00000097343	207.807	-0.500922	0.10121	7.44756e-07	5.8241e-05
Kbtbd8	ENSMUSG00000030031	50.7685	0.781609	0.158013	7.55624e-07	5.88713e-05
Gm42732	ENSMUSG00000107331	275.106	0.457848	0.0926293	7.70089e-07	5.9776e-05
Ankrd39	ENSMUSG00000079610	246.122	-0.43335	0.0877485	7.87048e-07	6.0867e-05
Enpp2	ENSMUSG00000022425	1967.11	0.70107	0.142215	8.23717e-07	6.34686e-05
Ifitm3	ENSMUSG00000025492	297.98	-0.852115	0.172952	8.35541e-07	6.41438e-05
Hnrnpd	ENSMUSG00000000568	1807.23	-0.383837	0.0779911	8.58598e-07	6.56734e-05
Slc25a34	ENSMUSG00000040740	231.418	-0.79628	0.161982	8.84011e-07	6.73713e-05
Hist1h3d	ENSMUSG00000099583	8.22404	0.980792	0.199564	8.89351e-07	6.75326e-05
Specc1	ENSMUSG00000042331	1379.13	0.354983	0.0722531	8.96733e-07	6.78474e-05
Scn2b	ENSMUSG00000070304	3710.6	0.587588	0.119676	9.11537e-07	6.87194e-05
Nr4a1	ENSMUSG00000023034	1233.44	0.560346	0.114195	9.25157e-07	6.94962e-05
Aqp4	ENSMUSG00000024411	2033.44	0.612957	0.124954	9.32155e-07	6.97718e-05
Rtp4	ENSMUSG00000033355	58.5566	-0.976688	0.19927	9.51867e-07	7.09937e-05
Rgs16	ENSMUSG00000026475	366.195	0.670136	0.136785	9.62369e-07	7.14675e-05
Neu4	ENSMUSG00000034000	575.502	0.634166	0.129476	9.6845e-07	7.14675e-05
Car15	ENSMUSG00000090236	22.8043	0.915842	0.18698	9.67804e-07	7.14675e-05
Btbd6	ENSMUSG00000002803	1535.83	-0.390334	0.079709	9.73183e-07	7.15648e-05
Gm28529	ENSMUSG00000101320	68.1013	-0.814395	0.166427	9.91058e-07	7.26245e-05
C1galt1c1	ENSMUSG00000048970	427.236	0.466008	0.0952576	9.97757e-07	7.28606e-05
Hmgb3	ENSMUSG00000015217	252.083	-0.639006	0.130705	1.01392e-06	7.355e-05
Thbd	ENSMUSG00000074743	249.847	0.504988	0.103294	1.01422e-06	7.355e-05
Mx2	ENSMUSG00000023341	28.9381	-0.838175	0.172048	1.10619e-06	7.99432e-05
Zfp787	ENSMUSG00000046792	460.389	-0.471213	0.0968611	1.14554e-06	8.25026e-05
Arih2	ENSMUSG00000064145	1066.77	-0.383814	0.0789377	1.16064e-06	8.3304e-05
1700001K19Rik	ENSMUSG00000056508	24.8783	-0.89803	0.184799	1.17678e-06	8.41741e-05
Slc16a9	ENSMUSG00000037762	79.1263	0.652427	0.13469	1.27293e-06	9.07414e-05
Gprin2	ENSMUSG00000071531	9.97022	-0.970604	0.200522	1.2959e-06	9.20662e-05
Cd200	ENSMUSG00000022661	5404.55	-0.291505	0.0603333	1.35461e-06	9.54621e-05
Tlr2	ENSMUSG00000027995	65.6074	-0.795431	0.164633	1.35485e-06	9.54621e-05
Oas1b	ENSMUSG00000029605	10.9498	-0.949334	0.196502	1.35737e-06	9.54621e-05
Slc2a9	ENSMUSG00000005107	42.2375	-0.788995	0.163385	1.37186e-06	9.61588e-05
Ntf3	ENSMUSG00000049107	89.3414	-0.685522	0.142139	1.41496e-06	9.85209e-05
Gm42928	ENSMUSG00000105813	56.5293	0.832922	0.172683	1.41128e-06	9.85209e-05
Calr	ENSMUSG00000003814	10682	0.413824	0.0858481	1.43254e-06	9.90863e-05
Dcbld1	ENSMUSG00000019891	314.749	-0.455313	0.0944492	1.43045e-06	9.90863e-05
Frmpd3	ENSMUSG00000042425	700.403	0.334575	0.0694918	1.47502e-06	0.000101689
Rasgrp1	ENSMUSG00000027347	6987.51	0.361497	0.0751074	1.48633e-06	0.000102133
Stac3	ENSMUSG00000040287	54.4667	0.741588	0.154194	1.51351e-06	0.00010366
Fa2h	ENSMUSG00000033579	597.946	0.936883	0.194828	1.51859e-06	0.00010367
Tob1	ENSMUSG00000037573	498.692	0.386872	0.0807095	1.63986e-06	0.000111585
Siah1a	ENSMUSG00000036840	737.68	-0.341171	0.0712201	1.66471e-06	0.000112909
Rac3	ENSMUSG00000018012	805.033	-0.685386	0.143108	1.67368e-06	0.000113152
Map6d1	ENSMUSG00000041205	1657.71	0.588774	0.123039	1.70768e-06	0.000115079
Slc45a3	ENSMUSG00000026435	65.0705	0.918772	0.192046	1.71731e-06	0.000115357
Arid5a	ENSMUSG00000037447	223.78	0.592212	0.123818	1.72764e-06	0.00011568
Srpk3	ENSMUSG00000002007	76.4894	0.693383	0.145037	1.74665e-06	0.00011658
Irgm1	ENSMUSG00000046879	169.536	-0.618644	0.129468	1.76749e-06	0.000117597
Gm10156	ENSMUSG00000066245	63.5094	-0.742821	0.155503	1.7803e-06	0.000118075
Bfsp2	ENSMUSG00000032556	209.759	0.804259	0.168416	1.79323e-06	0.000118557
Zkscan17	ENSMUSG00000020472	703.387	-0.484267	0.10143	1.80228e-06	0.00011878
Chic1	ENSMUSG00000031327	370	0.464732	0.0974157	1.83669e-06	0.000120669
Luzp1	ENSMUSG00000001089	1556.62	0.299069	0.0627153	1.85441e-06	0.000121074
Lmod1	ENSMUSG00000048096	23.7759	0.901933	0.189122	1.85087e-06	0.000121074
Usp45	ENSMUSG00000040455	654.37	0.518691	0.108808	1.86985e-06	0.000121703
Ccl17	ENSMUSG00000031780	34.8566	-0.820615	0.172232	1.89225e-06	0.000122641
AU021092	ENSMUSG00000051669	75.5887	0.688653	0.144547	1.89596e-06	0.000122641
Mrvi1	ENSMUSG00000005611	34.8206	0.876324	0.184093	1.93372e-06	0.000124698
Gltp	ENSMUSG00000011884	1293.16	0.716875	0.150645	1.94828e-06	0.000125252
Plxnb3	ENSMUSG00000031385	189.342	0.798393	0.168036	2.02093e-06	0.000129525
Adrm1	ENSMUSG00000039041	170.514	-0.64487	0.13588	2.07619e-06	0.000132423
Gm11560	ENSMUSG00000086688	656.042	-0.436245	0.0919261	2.07878e-06	0.000132423
Zcchc12	ENSMUSG00000036699	3856.86	-0.508004	0.107454	2.27144e-06	0.000144257
Cep170b	ENSMUSG00000072825	3589.36	-0.353383	0.0747903	2.30123e-06	0.000145268
Gm20045	ENSMUSG00000103983	40.2205	0.806414	0.170648	2.29432e-06	0.000145268
Arx	ENSMUSG00000035277	501.159	-0.476376	0.100891	2.33875e-06	0.000146865
2210008F06Rik	ENSMUSG00000097165	131.185	-0.625043	0.132381	2.34053e-06	0.000146865
Spty2d1	ENSMUSG00000049516	267.977	0.489177	0.103638	2.35804e-06	0.000147522
Galnt6	ENSMUSG00000037280	67.9589	0.883156	0.187171	2.37652e-06	0.000148235
Rbm15	ENSMUSG00000048109	189.395	0.619754	0.131658	2.51037e-06	0.00015612
Rexo1	ENSMUSG00000047417	750.616	-0.471804	0.100476	2.65694e-06	0.000164746
A230087F16Rik	ENSMUSG00000097381	918.909	-0.321165	0.0684929	2.74505e-06	0.000169707
Zfp612	ENSMUSG00000044676	671.835	0.36991	0.0789446	2.79029e-06	0.000171492
Homez	ENSMUSG00000057156	420.627	0.366255	0.0781645	2.79005e-06	0.000171492
Fndc8	ENSMUSG00000018844	30.082	0.837389	0.178737	2.79924e-06	0.000171539
9430098F02Rik	ENSMUSG00000097605	648.178	-0.462825	0.098818	2.81862e-06	0.000172224
Tgfbr2	ENSMUSG00000032440	281.513	0.422816	0.0902947	2.83227e-06	0.000172554
Sept8	ENSMUSG00000018398	4222.78	0.492647	0.105258	2.8636e-06	0.000173517
Mob1a	ENSMUSG00000043131	966.449	0.375845	0.0803037	2.86462e-06	0.000173517
Mylip	ENSMUSG00000038175	574.328	0.450933	0.0963621	2.87483e-06	0.000173633
Bcl11a	ENSMUSG00000000861	2086.86	-0.368687	0.0788186	2.90165e-06	0.000174749
Gm960	ENSMUSG00000071691	88.4705	-0.594411	0.127148	2.94006e-06	0.000176555
Uhmk1	ENSMUSG00000026667	6074.84	0.326258	0.069875	3.02423e-06	0.000181091
Emilin2	ENSMUSG00000024053	40.0412	-0.755569	0.162091	3.14073e-06	0.000187531
Zfp318	ENSMUSG00000015597	920.33	-0.380237	0.081635	3.19653e-06	0.000189308
Il23a	ENSMUSG00000025383	57.9935	0.926293	0.19887	3.1963e-06	0.000189308
Soga1	ENSMUSG00000055485	274.873	-0.667868	0.14339	3.19759e-06	0.000189308
Mettl17	ENSMUSG00000004561	351.362	-0.427143	0.0917567	3.2372e-06	0.000191114
Dnase2a	ENSMUSG00000003812	1658.08	-0.399208	0.0857753	3.25374e-06	0.00019155
Zfp35	ENSMUSG00000063281	202.539	0.553771	0.119066	3.30422e-06	0.000193977
2310039H08Rik	ENSMUSG00000062619	255.638	-0.492312	0.105878	3.32244e-06	0.000194502
Pdk4	ENSMUSG00000019577	160.909	0.654134	0.140704	3.33531e-06	0.000194592
Bend5	ENSMUSG00000028545	256.843	-0.495341	0.106558	3.34254e-06	0.000194592
Smyd3	ENSMUSG00000055067	762.308	-0.503563	0.108421	3.40859e-06	0.000197887
Bmf	ENSMUSG00000040093	119.7	0.580705	0.125241	3.54033e-06	0.000204967
Spint1	ENSMUSG00000027315	52.3995	-0.802873	0.173233	3.57564e-06	0.000206068
Fgfr1op2	ENSMUSG00000040242	1060.88	0.38527	0.0831421	3.58883e-06	0.000206068
Ppp2r2d	ENSMUSG00000041769	1764.89	-0.3334	0.0719449	3.58493e-06	0.000206068
Depdc1b	ENSMUSG00000021697	27.8117	0.888624	0.191911	3.64973e-06	0.000208992
Rhoq	ENSMUSG00000024143	924.594	0.343912	0.0742954	3.67457e-06	0.000209841
Gjc2	ENSMUSG00000043448	442.53	0.803528	0.173754	3.75494e-06	0.000213848
Acsl3	ENSMUSG00000032883	2029.07	0.349879	0.0756736	3.77262e-06	0.000214273
Get4	ENSMUSG00000025858	483.891	-0.375275	0.0811863	3.79337e-06	0.000214869
Nefm	ENSMUSG00000022054	10565.9	0.379027	0.0821189	3.91976e-06	0.000218801
Gpc1	ENSMUSG00000034220	2340.31	-0.42702	0.0925221	3.92471e-06	0.000218801
Spg20	ENSMUSG00000036580	398.943	0.439848	0.0953137	3.93586e-06	0.000218801
Lor	ENSMUSG00000043165	259.712	-0.802165	0.173725	3.8851e-06	0.000218801
Lrfn4	ENSMUSG00000045045	2147.05	-0.442557	0.095877	3.91421e-06	0.000218801
Gm42460	ENSMUSG00000106430	27.2756	-0.879431	0.190466	3.88837e-06	0.000218801
Chmp1b	ENSMUSG00000109901	642.641	0.505226	0.10947	3.92733e-06	0.000218801
Gm10143	ENSMUSG00000064032	435.891	-0.407619	0.0884847	4.09197e-06	0.000226877
Dnaaf2	ENSMUSG00000020973	348.255	-0.561709	0.121979	4.12495e-06	0.000228102
Hnrnpc	ENSMUSG00000060373	3005.07	0.43019	0.0934444	4.15048e-06	0.00022891
Col3a1	ENSMUSG00000026043	247.069	0.729384	0.158629	4.26486e-06	0.000234601
Oasl1	ENSMUSG00000041827	11.286	-0.852044	0.185466	4.34657e-06	0.00023847
Il1rap	ENSMUSG00000022514	498.223	0.524701	0.114238	4.3678e-06	0.000239009
Prr18	ENSMUSG00000055945	541.713	0.546738	0.119185	4.48979e-06	0.000245044
Ebf4	ENSMUSG00000053552	186.824	-0.530325	0.115649	4.52624e-06	0.000246392
Egr2	ENSMUSG00000037868	229.208	0.666798	0.145459	4.5599e-06	0.000247581
Cdc42bpb	ENSMUSG00000021279	1647.7	-0.40937	0.0893691	4.63493e-06	0.000250463
Gm5303	ENSMUSG00000083107	72.9597	-0.690904	0.150833	4.63688e-06	0.000250463
Rnase4	ENSMUSG00000021876	252.529	0.674206	0.14721	4.6518e-06	0.000250623
Msx1	ENSMUSG00000048450	93.1645	0.55254	0.120735	4.72931e-06	0.000254146
Mast1	ENSMUSG00000053693	2017.92	-0.428384	0.0936549	4.78353e-06	0.000256402
Lrfn3	ENSMUSG00000036957	701.867	-0.569702	0.124595	4.82065e-06	0.000257732
4930427A07Rik	ENSMUSG00000037466	66.7657	-0.657114	0.143745	4.84509e-06	0.00025838
Ypel2	ENSMUSG00000018427	1022.29	0.47924	0.104888	4.8987e-06	0.000260576
Rbbp6	ENSMUSG00000030779	1657.26	-0.308933	0.0676533	4.96116e-06	0.00026323
Tmem33	ENSMUSG00000037720	1954.36	0.353383	0.0774857	5.10024e-06	0.000269927
Ptger3	ENSMUSG00000040016	115.835	-0.550037	0.120681	5.17021e-06	0.000272254
G630018N14Rik	ENSMUSG00000085620	19.7071	-0.912528	0.200199	5.16182e-06	0.000272254
Ptk7	ENSMUSG00000023972	225.26	-0.544012	0.119445	5.25068e-06	0.000275799
Ankra2	ENSMUSG00000021661	787.724	-0.406695	0.0893196	5.28214e-06	0.000276068
Cldn3	ENSMUSG00000070473	27.0775	-0.901266	0.197918	5.27016e-06	0.000276068
Gfm2	ENSMUSG00000021666	878.505	0.372449	0.0818737	5.38863e-06	0.000280235
Dnase1l2	ENSMUSG00000024136	52.4097	0.689037	0.151455	5.37857e-06	0.000280235
Mir7666	ENSMUSG00000098431	105.653	-0.657618	0.144623	5.4383e-06	0.000282119
Pcdhgc4	ENSMUSG00000023036	328.855	-0.790391	0.173901	5.492e-06	0.000284201
Sertad4	ENSMUSG00000016262	864.067	-0.401135	0.0883584	5.62902e-06	0.000290328
Dock10	ENSMUSG00000038608	170.611	0.634677	0.139811	5.63811e-06	0.000290328
Gjb1	ENSMUSG00000047797	150.515	0.830258	0.18297	5.6879e-06	0.000292174
Gm26797	ENSMUSG00000097572	12.8955	-0.905955	0.199826	5.79515e-06	0.000296956
Rwdd4a	ENSMUSG00000031568	575.677	0.38916	0.0858845	5.86475e-06	0.000299789
Trim62	ENSMUSG00000041000	691.704	-0.391387	0.0863927	5.88935e-06	0.000300314
Coq10b	ENSMUSG00000025981	520.218	0.421335	0.0930723	5.98371e-06	0.000303648
Nfasc	ENSMUSG00000026442	4712.89	0.502415	0.110982	5.98316e-06	0.000303648
Rimklb	ENSMUSG00000040649	2338.66	-0.515485	0.114019	6.1532e-06	0.000310938
Lypd6	ENSMUSG00000050447	1001.8	-0.501335	0.110892	6.15704e-06	0.000310938
Smpd3	ENSMUSG00000031906	2950.71	-0.344501	0.0762486	6.23866e-06	0.000314302
Bcas1os1	ENSMUSG00000086970	82.2159	0.78257	0.173271	6.28875e-06	0.000316066
Gck	ENSMUSG00000041798	56.9415	-0.687007	0.152337	6.4896e-06	0.000325381
Lamtor3	ENSMUSG00000091512	435.113	0.397427	0.0881676	6.55564e-06	0.000327907
Kdm4d	ENSMUSG00000053914	35.1298	-0.810072	0.179761	6.59396e-06	0.000329039
Pdzd4	ENSMUSG00000002006	5152.55	-0.304623	0.067609	6.61701e-06	0.000329404
Zfp691	ENSMUSG00000045268	104.163	0.543154	0.120617	6.69606e-06	0.00033255
Socs4	ENSMUSG00000048379	254.551	0.512863	0.113942	6.76113e-06	0.000334988
Ermn	ENSMUSG00000026830	166.079	0.900167	0.200263	6.9591e-06	0.000343983
Kcnk1	ENSMUSG00000033998	2562.3	0.500369	0.111366	7.02269e-06	0.000345497
Magel2	ENSMUSG00000056972	166.304	-0.783507	0.174383	7.02199e-06	0.000345497
Maged2	ENSMUSG00000025268	1387.87	-0.443139	0.0986521	7.05774e-06	0.000345994
Klhdc10	ENSMUSG00000029775	4565.28	-0.314968	0.0701222	7.06582e-06	0.000345994
Igfbp6	ENSMUSG00000023046	165.338	0.753646	0.167874	7.14385e-06	0.000348434
2610203C22Rik	ENSMUSG00000079671	365.61	0.506313	0.112785	7.14889e-06	0.000348434
Cotl1	ENSMUSG00000031827	1952.99	-0.330253	0.0735971	7.21282e-06	0.000349922
Gna11	ENSMUSG00000034781	2989.32	-0.358252	0.0798336	7.20674e-06	0.000349922
Map3k9	ENSMUSG00000042724	345.194	-0.630295	0.140496	7.25029e-06	0.000350927
Emc8	ENSMUSG00000031819	1766.78	-0.373087	0.08327	7.44863e-06	0.000359697
Gm17484	ENSMUSG00000091514	332.11	0.351544	0.0785427	7.61159e-06	0.000366721
Slc7a3	ENSMUSG00000031297	375.256	-0.700231	0.156513	7.67864e-06	0.000369103
Timm9	ENSMUSG00000021079	760.495	-0.454517	0.101659	7.78596e-06	0.000373405
Zfp90	ENSMUSG00000031907	464.192	-0.436858	0.0978168	7.96653e-06	0.000381193
Gm37305	ENSMUSG00000103041	256.7	-0.506239	0.113384	8.01391e-06	0.000382587
5930412G12Rik	ENSMUSG00000072591	70.7802	0.693378	0.155534	8.27074e-06	0.000393951
Slc12a2	ENSMUSG00000024597	801.932	0.45128	0.101268	8.33825e-06	0.000396265
Gm15440	ENSMUSG00000051107	558.834	0.680588	0.152803	8.42775e-06	0.000399612
Gm27032	ENSMUSG00000098051	556.497	-0.362102	0.0813145	8.46354e-06	0.000400404
Ctsk	ENSMUSG00000028111	166.655	0.684139	0.153683	8.52279e-06	0.000402299
Bcas1	ENSMUSG00000013523	3875.03	0.771153	0.173301	8.59507e-06	0.000404799
Syngap1	ENSMUSG00000067629	7347.45	-0.345785	0.0777798	8.76109e-06	0.000411693
Emcn	ENSMUSG00000054690	38.0891	0.761754	0.171584	9.01577e-06	0.000422712
Zfand6	ENSMUSG00000030629	685.697	0.447116	0.100736	9.05953e-06	0.000423816
Mag	ENSMUSG00000036634	3422.16	0.841168	0.189584	9.12544e-06	0.000425949
Trim17	ENSMUSG00000036964	124.229	0.615293	0.138714	9.17785e-06	0.000427443
Fance	ENSMUSG00000007570	389.341	-0.508245	0.114634	9.26535e-06	0.000427716
Wdr90	ENSMUSG00000073434	206.12	-0.662155	0.149332	9.245e-06	0.000427716
Gm26786	ENSMUSG00000097026	419.389	-0.378829	0.0854418	9.26016e-06	0.000427716
Gm26604	ENSMUSG00000097079	31.0698	-0.794972	0.179257	9.21551e-06	0.000427716
9930014A18Rik	ENSMUSG00000097493	237.112	-0.48778	0.11005	9.32066e-06	0.000429324
D930019O06Rik	ENSMUSG00000097083	184.01	-0.416759	0.0940376	9.34336e-06	0.000429426
Galnt5	ENSMUSG00000026828	18.0068	0.887949	0.200382	9.36766e-06	0.0004296
4930404A12Rik	ENSMUSG00000106082	339.564	0.370486	0.08367	9.51393e-06	0.000435356
Slc2a13	ENSMUSG00000036298	2041.93	0.315499	0.0712685	9.55918e-06	0.000436473
Dnaja4	ENSMUSG00000032285	806.721	0.475874	0.107517	9.59861e-06	0.000437321
Gm8730	ENSMUSG00000063696	1753.21	-0.296379	0.0669786	9.64485e-06	0.000438475
Irf9	ENSMUSG00000002325	235.888	-0.58128	0.13139	9.68516e-06	0.000439354
Sema4d	ENSMUSG00000021451	714.579	0.468729	0.105991	9.76252e-06	0.000441907
Prss35	ENSMUSG00000033491	361.626	-0.357796	0.0809866	9.96333e-06	0.000448313
Ndn	ENSMUSG00000033585	12939.7	-0.350034	0.0792335	9.97299e-06	0.000448313
Mex3c	ENSMUSG00000037253	909.726	0.333671	0.0755357	9.98961e-06	0.000448313
Tbkbp1	ENSMUSG00000038517	1108.5	-0.359258	0.0813129	9.95176e-06	0.000448313
Tmem63a	ENSMUSG00000026519	151.154	0.599617	0.13578	1.00506e-05	0.000450086
Rps12	ENSMUSG00000061983	204.543	-0.495982	0.112339	1.00983e-05	0.000451256
S1pr1	ENSMUSG00000045092	2005.67	0.558097	0.126494	1.02405e-05	0.000456641
Tcf24	ENSMUSG00000099032	25.0614	-0.87027	0.197382	1.03819e-05	0.00046196
Ackr3	ENSMUSG00000044337	336.983	0.525868	0.119289	1.0416e-05	0.000462496
Tubb2b	ENSMUSG00000045136	9388.94	-0.577237	0.131032	1.05637e-05	0.000466214
Klhdc7a	ENSMUSG00000078234	131.315	0.759312	0.17235	1.05466e-05	0.000466214
Gm7776	ENSMUSG00000100018	221.375	-0.492401	0.111776	1.05664e-05	0.000466214
Gm14817	ENSMUSG00000085669	799.648	-0.286	0.0649369	1.06141e-05	0.000467332
Igfbp3	ENSMUSG00000020427	687.413	-0.583903	0.132791	1.0968e-05	0.000481904
Zbtb18	ENSMUSG00000063659	10045.8	-0.310987	0.0707491	1.10451e-05	0.000484275
2900079G21Rik	ENSMUSG00000087038	391.987	-0.430031	0.097844	1.10737e-05	0.000484516
9330151L19Rik	ENSMUSG00000097061	794.705	-0.381456	0.0868674	1.12706e-05	0.000492103
Cap2	ENSMUSG00000021373	2391.6	0.566033	0.128952	1.13625e-05	0.000495082
Gm6297	ENSMUSG00000097123	80.7135	-0.632322	0.144136	1.14934e-05	0.000499746
Tmem132c	ENSMUSG00000034324	170.872	-0.563776	0.128559	1.15806e-05	0.000502499
Uba6	ENSMUSG00000035898	134.212	0.566951	0.129317	1.16412e-05	0.000503118
Arhgef10	ENSMUSG00000071176	283.558	0.444794	0.101455	1.16429e-05	0.000503118
4632428C04Rik	ENSMUSG00000097184	26.3762	0.795118	0.181452	1.17605e-05	0.000507153
Tmem121	ENSMUSG00000049036	800.139	-0.274026	0.0625547	1.18363e-05	0.000509374
CT030170.6	ENSMUSG00000113642	115.028	-0.589264	0.134547	1.1889e-05	0.000510593
Vamp3	ENSMUSG00000028955	1082.02	0.431932	0.0986504	1.19547e-05	0.000512364
Itgb7	ENSMUSG00000001281	29.8281	0.760384	0.173699	1.19999e-05	0.000513252
Xaf1	ENSMUSG00000040483	22.8058	-0.851278	0.194546	1.21034e-05	0.000516623
Serinc1	ENSMUSG00000019877	17038.4	0.350259	0.0800707	1.21782e-05	0.000517883
Cngb1	ENSMUSG00000031789	15.1416	-0.850438	0.194417	1.21823e-05	0.000517883
Ovgp1	ENSMUSG00000074340	68.1081	-0.713749	0.163283	1.23547e-05	0.000524151
Nlk	ENSMUSG00000017376	1574.95	0.265185	0.0606758	1.23951e-05	0.000524479
B230317F23Rik	ENSMUSG00000045746	12.4023	0.876041	0.200457	1.24125e-05	0.000524479
Adamts4	ENSMUSG00000006403	383.891	0.688619	0.157714	1.26399e-05	0.000530874
Pdk1	ENSMUSG00000006494	1261.74	0.294061	0.0673431	1.2619e-05	0.000530874
Cd9-ps	ENSMUSG00000092193	461.15	0.422832	0.0968306	1.26128e-05	0.000530874
Ugt8a	ENSMUSG00000032854	1535.72	0.858917	0.196754	1.26871e-05	0.000530987
Reps2	ENSMUSG00000040855	1430.77	0.446589	0.102304	1.26932e-05	0.000530987
Ttc39b	ENSMUSG00000038172	873.524	0.370555	0.0850528	1.32002e-05	0.000547822
Hexim2	ENSMUSG00000043372	337.223	-0.385879	0.0885623	1.31771e-05	0.000547822
Med20	ENSMUSG00000092558	562.623	0.350965	0.0805379	1.31401e-05	0.000547822
Gm43909	ENSMUSG00000108126	92.7525	-0.574368	0.13181	1.31537e-05	0.000547822
A330069K06Rik	ENSMUSG00000103181	4.49685	0.812525	0.186588	1.33278e-05	0.000552024
Pnma3	ENSMUSG00000046287	622.741	-0.524312	0.120451	1.34337e-05	0.000555313
Gm44243	ENSMUSG00000107997	25.2077	0.785463	0.180539	1.35738e-05	0.00056
Rab3c	ENSMUSG00000021700	4745.85	0.315392	0.0725298	1.37104e-05	0.000564523
Fosb	ENSMUSG00000003545	150.668	0.646816	0.148867	1.39319e-05	0.0005714
Mas1	ENSMUSG00000068037	442.339	0.374991	0.0863041	1.3928e-05	0.0005714
Klf11	ENSMUSG00000020653	255.761	-0.557982	0.128461	1.40173e-05	0.000573777
Rspo1	ENSMUSG00000028871	91.6707	-0.52411	0.120704	1.41127e-05	0.000576558
Lima1	ENSMUSG00000023022	340.907	0.405187	0.0933544	1.42281e-05	0.000580139
G3bp2	ENSMUSG00000029405	4825.44	0.268308	0.0618385	1.43229e-05	0.000582872
Unc80	ENSMUSG00000055567	1050	0.404656	0.0932736	1.43536e-05	0.000582991
Tfr2	ENSMUSG00000029716	195.842	-0.567967	0.131042	1.4627e-05	0.000592198
Lefty2	ENSMUSG00000066652	195.33	-0.723077	0.166835	1.46368e-05	0.000592198
Ifit3	ENSMUSG00000074896	43.3995	-0.835827	0.192913	1.47313e-05	0.000594872
Bbc3	ENSMUSG00000002083	273.606	-0.626306	0.14461	1.48436e-05	0.000598255
Hnrnpa0	ENSMUSG00000007836	4401.66	-0.433219	0.100078	1.49924e-05	0.000601936
Vip	ENSMUSG00000019772	450.745	0.651869	0.150576	1.49676e-05	0.000601936
Gpr158	ENSMUSG00000045967	2545.83	0.394347	0.0911656	1.52108e-05	0.000609536
Arpp19	ENSMUSG00000007656	4025.16	0.589118	0.136249	1.53335e-05	0.00061095
Pcyt2	ENSMUSG00000025137	1306.33	0.342095	0.0791112	1.53068e-05	0.00061095
Acap3	ENSMUSG00000029033	2193.93	-0.26044	0.0602259	1.52957e-05	0.00061095
R3hdm1	ENSMUSG00000056211	3445.04	0.299745	0.0693683	1.5528e-05	0.000617527
Tmem98	ENSMUSG00000035413	174.956	0.601661	0.13936	1.57937e-05	0.000626901
Mettl16	ENSMUSG00000010554	485.24	0.403044	0.0934023	1.595e-05	0.000631908
Mindy2	ENSMUSG00000042444	1239.91	0.299721	0.0695745	1.64802e-05	0.000651683
Prkcq	ENSMUSG00000026778	260.166	0.611935	0.142067	1.65201e-05	0.000652032
Gm37376	ENSMUSG00000102349	2264.38	0.433235	0.100607	1.66065e-05	0.000654209
Fbl	ENSMUSG00000046865	80.7162	-0.767023	0.178161	1.66822e-05	0.000654729
Scnm1	ENSMUSG00000092607	221.478	0.481	0.111724	1.66806e-05	0.000654729
Abcd2	ENSMUSG00000055782	691.431	0.536407	0.12463	1.6774e-05	0.0006571
Fblim1	ENSMUSG00000006219	68.829	-0.63987	0.148751	1.69565e-05	0.000663012
Plp1	ENSMUSG00000031425	16010.3	0.858285	0.199587	1.70564e-05	0.000665678
Suv39h1	ENSMUSG00000039231	986.969	-0.328735	0.0764652	1.71454e-05	0.000667904
Atp10b	ENSMUSG00000055415	90.8381	0.69686	0.162136	1.72349e-05	0.000670148
Mark4	ENSMUSG00000030397	1490.7	-0.351232	0.0817613	1.74047e-05	0.000675494
Gm17586	ENSMUSG00000097062	299.455	-0.479144	0.111621	1.76594e-05	0.000684113
Cdt1	ENSMUSG00000006585	46.3885	-0.67365	0.156962	1.77222e-05	0.000685278
Gm9776	ENSMUSG00000042857	111.035	-0.609135	0.141988	1.78631e-05	0.000689458
Hltf	ENSMUSG00000002428	122.893	0.595561	0.138864	1.7963e-05	0.000692038
Pdlim2	ENSMUSG00000022090	224.209	0.751983	0.175423	1.81362e-05	0.000697429
Nr2f1	ENSMUSG00000069171	2155.86	-0.315941	0.0737226	1.82297e-05	0.00069974
Tspan2	ENSMUSG00000027858	2493.09	0.661466	0.154368	1.82741e-05	0.000700161
Cxadr	ENSMUSG00000022865	4200.4	-0.602175	0.140593	1.84301e-05	0.000704852
Nmur1	ENSMUSG00000026237	9.38928	-0.845917	0.197854	1.90749e-05	0.000727756
Rbm28	ENSMUSG00000029701	727.419	0.295654	0.0691558	1.90985e-05	0.000727756
Hexdc	ENSMUSG00000039307	672.597	-0.427997	0.100139	1.91976e-05	0.000730206
Tmeff2	ENSMUSG00000026109	1334.96	0.416806	0.0975306	1.92347e-05	0.000730291
Gm8388	ENSMUSG00000102270	70.1744	0.597701	0.139879	1.92874e-05	0.000730969
Eps15	ENSMUSG00000028552	3546.1	0.347441	0.0813875	1.96371e-05	0.000742878
Mtmr12	ENSMUSG00000039458	436.608	0.366027	0.0857587	1.9714e-05	0.000744442
Fgf15	ENSMUSG00000031073	8.54351	-0.845598	0.198142	1.97555e-05	0.000744668
Zbtb22	ENSMUSG00000051390	1059.49	-0.469124	0.109956	1.98577e-05	0.000747178
Ctnnal1	ENSMUSG00000038816	270.08	0.411464	0.096479	2.00078e-05	0.000751474
Gm17276	ENSMUSG00000097305	35.9655	-0.688595	0.161559	2.0243e-05	0.000758951
Cped1	ENSMUSG00000062980	26.0241	0.737942	0.173268	2.05369e-05	0.000768594
Slc39a7	ENSMUSG00000024327	106.672	-0.508411	0.119441	2.07563e-05	0.00077542
March4	ENSMUSG00000039372	1181.86	-0.33873	0.0796922	2.13314e-05	0.000795488
Whamm	ENSMUSG00000045795	296.334	-0.42434	0.0999081	2.16363e-05	0.000805422
Mdm2	ENSMUSG00000020184	717.621	0.308414	0.0726475	2.18244e-05	0.000810986
Rab34	ENSMUSG00000002059	525.442	-0.431425	0.101686	2.20836e-05	0.000819164
Lamc3	ENSMUSG00000026840	58.3904	0.649593	0.153189	2.2307e-05	0.000825989
Selenon	ENSMUSG00000050989	412.878	0.368541	0.0869257	2.238e-05	0.000827232
Mob3b	ENSMUSG00000073910	116.814	0.686445	0.161945	2.24774e-05	0.000829367
Larp4	ENSMUSG00000023025	590.407	0.387422	0.0914231	2.25844e-05	0.000831853
Tmem252	ENSMUSG00000048572	66.6943	0.692741	0.163562	2.28207e-05	0.00083908
Olfml3	ENSMUSG00000027848	524.767	0.62824	0.148364	2.29109e-05	0.000840921
Car12	ENSMUSG00000032373	200.947	0.467333	0.110398	2.30428e-05	0.000844025
Mtmr3	ENSMUSG00000034354	1945.6	-0.361821	0.0854794	2.3076e-05	0.000844025
Ecel1	ENSMUSG00000026247	205.363	-0.585446	0.138374	2.3278e-05	0.000849931
Gm15441	ENSMUSG00000074398	147.287	-0.551523	0.130374	2.3337e-05	0.000850602
Sned1	ENSMUSG00000047793	201.149	0.381422	0.0902045	2.35339e-05	0.000856292
Gps1	ENSMUSG00000025156	372.205	-0.334998	0.0792679	2.37728e-05	0.000863484
Dusp16	ENSMUSG00000030203	176.786	0.441718	0.104547	2.38856e-05	0.00086608
Fam49b	ENSMUSG00000022378	3458.32	-0.209491	0.0496101	2.41334e-05	0.000873553
Ttll7	ENSMUSG00000036745	1920.79	0.430981	0.102075	2.41924e-05	0.000874105
Sp6	ENSMUSG00000038560	33.4985	-0.7851	0.185962	2.4232e-05	0.000874105
H3f3b	ENSMUSG00000016559	5238.48	-0.336581	0.0797377	2.43114e-05	0.00087546
Cfp	ENSMUSG00000001128	155.2	0.519122	0.123087	2.47007e-05	0.000887853
B4galnt4	ENSMUSG00000055629	1107.45	-0.511334	0.121251	2.47402e-05	0.000887853
Paqr7	ENSMUSG00000037348	2274.83	0.344736	0.081754	2.47847e-05	0.000887928
Sept4	ENSMUSG00000020486	727.034	0.646911	0.153446	2.48791e-05	0.000888023
Fam124a	ENSMUSG00000035184	1427.83	-0.426813	0.101242	2.48936e-05	0.000888023
Dok3	ENSMUSG00000035711	85.6574	0.697779	0.165524	2.49145e-05	0.000888023
Kif21b	ENSMUSG00000041642	5075.98	-0.513736	0.121894	2.50225e-05	0.00088885
3110056K07Rik	ENSMUSG00000085622	77.3311	0.547591	0.129921	2.50013e-05	0.00088885
Pik3r3	ENSMUSG00000028698	1191.15	0.395628	0.0939211	2.52738e-05	0.000896256
Tmem158	ENSMUSG00000054871	2563.56	-0.358087	0.0850555	2.55322e-05	0.00090389
Slc13a3	ENSMUSG00000018459	624.38	0.521533	0.123926	2.57153e-05	0.000908837
Oxr1	ENSMUSG00000022307	1840.83	0.33425	0.0794354	2.57849e-05	0.000909765
Hspa4l	ENSMUSG00000025757	1066.17	0.410714	0.0976674	2.60822e-05	0.000918706
Lman2	ENSMUSG00000021484	1980.33	0.345545	0.0821877	2.61845e-05	0.000920764
Socs2	ENSMUSG00000020027	700.601	-0.359067	0.0854199	2.62753e-05	0.000922407
Prmt6	ENSMUSG00000049300	835.094	-0.303834	0.0723028	2.64283e-05	0.000926228
Sdc3	ENSMUSG00000025743	9077.52	-0.432227	0.102978	2.70167e-05	0.000944483
Itpr1	ENSMUSG00000030102	1416.44	0.355685	0.0847462	2.70393e-05	0.000944483
Chmp7	ENSMUSG00000034190	2369.81	-0.30333	0.0723024	2.72512e-05	0.000950301
Zfp36l2	ENSMUSG00000045817	479.487	-0.332098	0.0791851	2.74139e-05	0.000954386
Hipk4	ENSMUSG00000040424	681.111	0.554227	0.132165	2.74737e-05	0.000954883
Kctd4	ENSMUSG00000046523	263.874	0.428121	0.102106	2.75397e-05	0.000955592
Gm26813	ENSMUSG00000097819	5.96347	-0.788974	0.18838	2.81166e-05	0.000973995
Tmem151b	ENSMUSG00000096847	4152.96	0.304865	0.0728465	2.85124e-05	0.000986079
Glcci1	ENSMUSG00000029638	23.4478	-0.794231	0.189815	2.8614e-05	0.000986334
Pcdhga10	ENSMUSG00000102222	138.305	-0.587725	0.14046	2.86059e-05	0.000986334
Trub1	ENSMUSG00000025086	869.064	-0.366903	0.0877052	2.87216e-05	0.000988418
Tdrp	ENSMUSG00000050052	339.612	0.475545	0.113735	2.90014e-05	0.000996412
Sla	ENSMUSG00000022372	868.701	-0.525169	0.125726	2.9525e-05	0.00100944
Tra2a	ENSMUSG00000029817	981.948	0.411966	0.0986093	2.94395e-05	0.00100944
Sigmar1	ENSMUSG00000036078	1181.18	0.255317	0.0611194	2.94914e-05	0.00100944
Fen1	ENSMUSG00000024742	455.287	-0.41324	0.0989752	2.97744e-05	0.00101301
Mgat5b	ENSMUSG00000043857	1450.05	-0.45998	0.110152	2.96876e-05	0.00101301
Thra	ENSMUSG00000058756	18845.5	-0.382173	0.0915327	2.9765e-05	0.00101301
Caprin1	ENSMUSG00000027184	4084.47	0.247914	0.0593856	2.98455e-05	0.00101378
Homer1	ENSMUSG00000007617	2447.23	0.419299	0.100457	2.99407e-05	0.0010149
Myc	ENSMUSG00000022346	253.527	-0.467692	0.112058	2.99752e-05	0.0010149
Clasp2	ENSMUSG00000033392	4611.99	0.22425	0.0537388	3.00672e-05	0.00101637
Gm15743	ENSMUSG00000086645	167.695	-0.493483	0.118269	3.01193e-05	0.00101649
Mylk	ENSMUSG00000022836	233.534	0.567494	0.136135	3.06453e-05	0.00103258
Elmo2	ENSMUSG00000017670	2348.27	0.286449	0.0687745	3.11298e-05	0.00104054
Il6st	ENSMUSG00000021756	1514.61	0.278952	0.0669611	3.10154e-05	0.00104054
Csdc2	ENSMUSG00000042109	4190.03	-0.322605	0.0774424	3.10344e-05	0.00104054
Hcar2	ENSMUSG00000045502	4.68904	-0.743535	0.178485	3.10257e-05	0.00104054
Nrsn1	ENSMUSG00000048978	7654.8	0.454762	0.109181	3.11055e-05	0.00104054
Ptafr	ENSMUSG00000056529	39.5623	0.752965	0.180811	3.12204e-05	0.00104191
Cyp2f2	ENSMUSG00000052974	6.21095	0.813668	0.195528	3.16316e-05	0.00105395
Cdk14	ENSMUSG00000028926	2925.73	0.27531	0.0662273	3.22398e-05	0.00107251
E430024P14Rik	ENSMUSG00000090069	57.7725	-0.657224	0.158129	3.23522e-05	0.00107454
Wnk2	ENSMUSG00000037989	1256.98	-0.296703	0.0713978	3.24392e-05	0.00107573
Deptor	ENSMUSG00000022419	319.872	0.450591	0.108498	3.28152e-05	0.00108477
Peak1	ENSMUSG00000074305	538.566	0.528328	0.127208	3.27791e-05	0.00108477
Ifi44	ENSMUSG00000028037	6.50617	-0.770791	0.185653	3.29878e-05	0.00108704
Ccsap	ENSMUSG00000031971	1459.66	-0.341865	0.0823384	3.29648e-05	0.00108704
Sobp	ENSMUSG00000038248	1575.21	-0.323983	0.078055	3.31454e-05	0.00109052
Rsad2	ENSMUSG00000020641	28.1807	-0.824422	0.198652	3.32355e-05	0.00109177
Selplg	ENSMUSG00000048163	491.46	0.815181	0.196484	3.34175e-05	0.00109603
Vrk1	ENSMUSG00000021115	300.388	-0.443922	0.10712	3.41045e-05	0.00111682
Usp25	ENSMUSG00000022867	280.906	0.382473	0.0923867	3.47431e-05	0.0011344
Gm11738	ENSMUSG00000085511	8.93121	-0.80112	0.193513	3.47499e-05	0.0011344
Tnip2	ENSMUSG00000059866	211.933	-0.389166	0.0940141	3.4815e-05	0.00113476
Cpm	ENSMUSG00000020183	151.183	0.557824	0.134884	3.5407e-05	0.00115048
Tspan15	ENSMUSG00000037031	415.813	0.578394	0.139847	3.53555e-05	0.00115048
Marf1	ENSMUSG00000060657	1018.45	0.321267	0.0777231	3.57309e-05	0.00115921
Kansl2-ps	ENSMUSG00000097530	818.617	-0.315761	0.076575	3.7307e-05	0.00120847
2510046G10Rik	ENSMUSG00000066175	41.5348	-0.645207	0.156511	3.74865e-05	0.00121241
Gm9392	ENSMUSG00000087298	515.943	0.339945	0.0824923	3.77338e-05	0.00121665
Gm8146	ENSMUSG00000103260	113.836	-0.543123	0.131785	3.76785e-05	0.00121665
Ccng1	ENSMUSG00000020326	984.254	0.499446	0.121232	3.79259e-05	0.00122097
Tap2	ENSMUSG00000024339	81.8786	-0.549539	0.133484	3.84009e-05	0.00123059
Trim8	ENSMUSG00000025034	1750.11	-0.258244	0.0627251	3.83714e-05	0.00123059
Wee1	ENSMUSG00000031016	379.551	0.534712	0.129877	3.83748e-05	0.00123059
Ell2	ENSMUSG00000001542	456.493	0.604061	0.146763	3.85685e-05	0.00123219
Igsf3	ENSMUSG00000042035	697.296	-0.555232	0.134889	3.85141e-05	0.00123219
Pacsin2	ENSMUSG00000016664	530.915	0.436154	0.105987	3.86883e-05	0.00123414
Gng4	ENSMUSG00000021303	4044.78	-0.231989	0.0563814	3.87793e-05	0.00123516
Rad18	ENSMUSG00000030254	113.905	-0.586238	0.142529	3.90351e-05	0.00124142
Pld1	ENSMUSG00000027695	157.93	0.454707	0.110565	3.91258e-05	0.00124242
Tspo	ENSMUSG00000041736	63.6904	-0.573376	0.139452	3.92863e-05	0.00124563
A230009B12Rik	ENSMUSG00000089633	4.67324	0.765515	0.186233	3.94768e-05	0.00124978
Wnk1	ENSMUSG00000045962	2292.65	0.351389	0.085495	3.9557e-05	0.00125043
Cd9	ENSMUSG00000030342	671.461	0.41036	0.0998655	3.97157e-05	0.00125203
Ndufab1	ENSMUSG00000030869	290.783	0.399242	0.0971613	3.97271e-05	0.00125203
Pnrc2	ENSMUSG00000028675	784.32	0.491652	0.119696	3.99976e-05	0.00125866
Ttyh3	ENSMUSG00000036565	7725.03	-0.374306	0.0911627	4.02733e-05	0.00126354
Nrn1	ENSMUSG00000039114	5761.1	0.441057	0.107416	4.02475e-05	0.00126354
Wls	ENSMUSG00000028173	646.986	0.43201	0.105263	4.0591e-05	0.00127161
Ndst1	ENSMUSG00000054008	1760.77	-0.321526	0.0783582	4.0732e-05	0.00127412
Rwdd3	ENSMUSG00000028133	142.235	-0.629518	0.153512	4.11782e-05	0.00128616
Gbp3	ENSMUSG00000028268	31.4612	-0.750166	0.182964	4.13031e-05	0.00128814
Ablim3	ENSMUSG00000032735	991.615	-0.447061	0.10917	4.22016e-05	0.00131421
Tmem145	ENSMUSG00000043843	626.855	-0.644223	0.157336	4.22949e-05	0.00131482
Zfp809	ENSMUSG00000057982	110.664	0.482943	0.117955	4.23467e-05	0.00131482
Gm6776	ENSMUSG00000047509	113.023	0.577713	0.141115	4.24159e-05	0.00131502
Cyp27a1	ENSMUSG00000026170	46.7047	0.78286	0.191278	4.26239e-05	0.00131917
Wdr31	ENSMUSG00000028391	95.6545	-0.623727	0.152408	4.26757e-05	0.00131917
Zfp777	ENSMUSG00000071477	720.699	-0.44559	0.109011	4.35903e-05	0.00134546
A730017C20Rik	ENSMUSG00000050875	1811.49	-0.29004	0.0709651	4.36822e-05	0.00134631
Usp31	ENSMUSG00000063317	1388.31	0.351373	0.0860409	4.43073e-05	0.00136357
Plxna1	ENSMUSG00000030084	2092.86	-0.385693	0.0944801	4.45994e-05	0.00137055
Ptpn4	ENSMUSG00000026384	700.919	0.587573	0.14398	4.48545e-05	0.00137637
Cic	ENSMUSG00000005442	3055.53	-0.376383	0.0922707	4.52078e-05	0.00138333
Rnf19b	ENSMUSG00000028793	1070.43	-0.460066	0.112787	4.52134e-05	0.00138333
Nebl	ENSMUSG00000053702	623.569	0.389465	0.0954979	4.53752e-05	0.00138626
Rpgrip1l	ENSMUSG00000033282	242.569	0.387737	0.0951028	4.56146e-05	0.00139154
BC030499	ENSMUSG00000037593	23.9482	0.768013	0.188421	4.58091e-05	0.00139545
Rcc1	ENSMUSG00000028896	388.088	-0.326174	0.0800319	4.59067e-05	0.00139639
Ccl9	ENSMUSG00000019122	44.8578	0.739029	0.18135	4.59824e-05	0.00139667
2610021A01Rik	ENSMUSG00000091474	125.27	0.547561	0.134425	4.63397e-05	0.00140548
Cxcl12	ENSMUSG00000061353	885.906	0.343317	0.0843168	4.66615e-05	0.0014132
Wtip	ENSMUSG00000036459	166.311	-0.432898	0.106402	4.73153e-05	0.00142485
Dcaf5	ENSMUSG00000049106	2244.53	-0.2302	0.0565752	4.72311e-05	0.00142485
Gm37056	ENSMUSG00000102753	25.2953	0.746284	0.183425	4.72948e-05	0.00142485
AU023762	ENSMUSG00000109890	76.0243	0.547794	0.134643	4.73184e-05	0.00142485
Lactb	ENSMUSG00000032370	349.383	0.408058	0.100348	4.77401e-05	0.00143549
Btbd8	ENSMUSG00000111375	973.585	0.466206	0.114698	4.81064e-05	0.00144443
Fam171a1	ENSMUSG00000050530	1638.92	-0.276024	0.0679284	4.83521e-05	0.00144973
Dennd6a	ENSMUSG00000040818	482.709	0.307554	0.0757296	4.88197e-05	0.00146166
Klhl28	ENSMUSG00000020948	257.75	0.475947	0.117228	4.90665e-05	0.00146696
Tmem25	ENSMUSG00000002032	833.948	0.245864	0.0605756	4.93256e-05	0.0014688
Avpr1a	ENSMUSG00000020123	40.8478	-0.748218	0.184347	4.93384e-05	0.0014688
Wdr6	ENSMUSG00000066357	6339.21	-0.524014	0.129104	4.93175e-05	0.0014688
Gal3st1	ENSMUSG00000049721	819.662	0.637095	0.156986	4.94349e-05	0.00146958
Efcab14	ENSMUSG00000034210	672.161	0.526528	0.129784	4.97172e-05	0.00147588
Asap3	ENSMUSG00000036995	68.6316	0.545573	0.134516	4.996e-05	0.0014789
Snhg15	ENSMUSG00000085156	73.185	-0.665851	0.164163	4.99143e-05	0.0014789
3110035E14Rik	ENSMUSG00000067879	5494.74	0.489972	0.120864	5.03652e-05	0.00148879
Dlg5	ENSMUSG00000021782	707.537	-0.402116	0.0992336	5.07335e-05	0.00149625
Ccdc120	ENSMUSG00000031150	274.531	-0.49413	0.121949	5.0796e-05	0.00149625
Gm42462	ENSMUSG00000104728	13.2844	-0.81081	0.200113	5.08316e-05	0.00149625
Irak2	ENSMUSG00000060477	281.574	0.348443	0.0860126	5.09845e-05	0.00149864
Ptprh	ENSMUSG00000035429	34.1283	-0.726841	0.179493	5.13459e-05	0.00150513
8030453O22Rik	ENSMUSG00000085058	80.476	0.684657	0.169076	5.13489e-05	0.00150513
Tmem88b	ENSMUSG00000073680	606.933	0.785812	0.194142	5.17424e-05	0.00151455
Gm18889	ENSMUSG00000092230	156.123	0.501112	0.123826	5.18989e-05	0.00151701
Gm9755	ENSMUSG00000030735	2017.71	0.272493	0.0673472	5.20802e-05	0.00151935
Setd6	ENSMUSG00000031671	232.911	-0.397618	0.0982768	5.21239e-05	0.00151935
Gm43461	ENSMUSG00000107336	18.2389	-0.773806	0.191513	5.33418e-05	0.00155269
Hrh2	ENSMUSG00000034987	224.184	0.386358	0.0956348	5.34671e-05	0.00155418
Hs3st4	ENSMUSG00000078591	3593.85	-0.23201	0.0574642	5.40329e-05	0.00156845
Myl9	ENSMUSG00000067818	187.321	0.618924	0.153314	5.41462e-05	0.00156957
Kcnc2	ENSMUSG00000035681	1448.54	0.271871	0.0673728	5.45273e-05	0.00157843
Cfh	ENSMUSG00000026365	83.3325	0.605998	0.150225	5.48488e-05	0.00158555
Inafm1	ENSMUSG00000091811	1213.67	-0.47274	0.117206	5.49762e-05	0.00158704
Slc22a15	ENSMUSG00000033147	216.422	-0.416702	0.103387	5.56607e-05	0.00160459
Nt5c2	ENSMUSG00000025041	984.67	-0.345368	0.0857061	5.58546e-05	0.00160797
Adap2	ENSMUSG00000020709	36.1331	0.678877	0.168544	5.62809e-05	0.00161675
Pcsk1	ENSMUSG00000021587	546.282	0.53245	0.132196	5.6314e-05	0.00161675
Mybpc3	ENSMUSG00000002100	18.3502	0.761369	0.189188	5.71184e-05	0.00163536
Zfp316	ENSMUSG00000046658	708.528	-0.420944	0.104592	5.70683e-05	0.00163536
Hapln2	ENSMUSG00000004894	35.5587	0.789973	0.196353	5.74072e-05	0.00164139
Col23a1	ENSMUSG00000063564	422.508	-0.415084	0.103212	5.77894e-05	0.00165007
Zbtb7c	ENSMUSG00000044646	130.844	-0.573608	0.142652	5.79465e-05	0.0016523
Tmem56	ENSMUSG00000028132	1041.3	0.30782	0.0765664	5.81239e-05	0.00165511
Sync	ENSMUSG00000001333	81.4987	-0.548134	0.136383	5.843e-05	0.00165707
Fam222b	ENSMUSG00000037750	698.117	0.321857	0.0800803	5.84008e-05	0.00165707
Amd1	ENSMUSG00000075232	275.132	0.486774	0.121099	5.8286e-05	0.00165707
Gm27353	ENSMUSG00000098589	7.91069	0.783278	0.195036	5.91769e-05	0.00167599
Rnf31	ENSMUSG00000047098	213.347	-0.497703	0.124061	6.02708e-05	0.00170419
Tns1	ENSMUSG00000055322	461.322	0.283387	0.0706437	6.03352e-05	0.00170419
4732491K20Rik	ENSMUSG00000097350	108.438	-0.525985	0.131167	6.07069e-05	0.00171238
Trmt2b	ENSMUSG00000067369	241.937	0.514565	0.128408	6.14236e-05	0.00173026
AI507597	ENSMUSG00000073731	18.9891	-0.799581	0.199562	6.15811e-05	0.00173237
Rps24	ENSMUSG00000025290	655.642	0.267268	0.0667152	6.1728e-05	0.00173418
Epha8	ENSMUSG00000028661	241	-0.536453	0.133962	6.21459e-05	0.00174207
Oxtr	ENSMUSG00000049112	426.398	-0.319284	0.0797334	6.21753e-05	0.00174207
Kcng4	ENSMUSG00000045246	132.557	0.725363	0.181307	6.31453e-05	0.00176689
Sec62	ENSMUSG00000027706	2058.33	0.332744	0.0832077	6.36222e-05	0.00177078
Fmo1	ENSMUSG00000040181	525.793	0.323354	0.0808434	6.34074e-05	0.00177078
Nxt2	ENSMUSG00000042271	484.5	0.438954	0.109762	6.35683e-05	0.00177078
Gm21781	ENSMUSG00000095123	299.841	-0.488011	0.122034	6.3622e-05	0.00177078
Fam46a	ENSMUSG00000032265	114.103	0.487562	0.121963	6.3978e-05	0.00177361
Gskip	ENSMUSG00000044715	603.018	0.374264	0.0936201	6.39634e-05	0.00177361
Selenov	ENSMUSG00000046750	111.258	-0.652372	0.163173	6.38664e-05	0.00177361
Gm11532	ENSMUSG00000087067	35.0021	-0.732744	0.183408	6.46511e-05	0.0017899
Slc24a2	ENSMUSG00000037996	3849.19	0.379815	0.0950786	6.47619e-05	0.00179061
Armt1	ENSMUSG00000061759	474.797	0.456776	0.114385	6.51528e-05	0.00179904
1810032O08Rik	ENSMUSG00000020812	127.953	-0.48099	0.120496	6.55858e-05	0.00180861
Mobp	ENSMUSG00000032517	10943	0.797793	0.199973	6.62127e-05	0.00181707
Ccl12	ENSMUSG00000035352	21.4416	-0.800096	0.200518	6.60333e-05	0.00181707
Cep104	ENSMUSG00000039523	494.125	0.298338	0.0747807	6.621e-05	0.00181707
Gm37893	ENSMUSG00000103928	14.3764	0.795318	0.199358	6.62393e-05	0.00181707
Fam13c	ENSMUSG00000043259	1147.16	0.256873	0.0644153	6.66986e-05	0.00182728
P2rx2	ENSMUSG00000029503	18.3231	-0.798823	0.200381	6.70502e-05	0.00183451
Sybu	ENSMUSG00000022340	3680.39	-0.248113	0.0622878	6.79551e-05	0.00185685
Fam131b	ENSMUSG00000029861	4314.26	-0.234432	0.0588891	6.86546e-05	0.00187352
Ccp110	ENSMUSG00000033904	539.902	0.340604	0.0856571	6.99756e-05	0.00190709
Rhobtb3	ENSMUSG00000021589	540.085	0.340091	0.085668	7.19116e-05	0.0019573
Oxct1	ENSMUSG00000022186	10462.2	0.311713	0.0785427	7.22616e-05	0.00196428
Khdrbs2	ENSMUSG00000026058	188.44	-0.411725	0.103768	7.25541e-05	0.00196967
Wbp1	ENSMUSG00000030035	837.95	0.372763	0.0939587	7.26913e-05	0.00197085
Rnf144b	ENSMUSG00000038068	572.351	0.296819	0.0748229	7.27966e-05	0.00197115
0610037L13Rik	ENSMUSG00000028608	716.408	0.328605	0.0829047	7.38113e-05	0.00199605
Hacd3	ENSMUSG00000033629	5616.15	0.346942	0.0875626	7.42557e-05	0.00200507
Prss23	ENSMUSG00000039405	228.786	0.463311	0.11694	7.43364e-05	0.00200507
Paip2	ENSMUSG00000037058	2105.49	0.322995	0.0815306	7.44385e-05	0.00200525
Kdm4b	ENSMUSG00000024201	872.408	-0.35977	0.090833	7.47045e-05	0.00200548
Oas2	ENSMUSG00000032690	13.0578	-0.794216	0.20051	7.46437e-05	0.00200548
Zfp874b	ENSMUSG00000059839	238.97	0.461604	0.116546	7.47342e-05	0.00200548
Vangl2	ENSMUSG00000026556	502.193	-0.436175	0.110189	7.54432e-05	0.00202192
Mtmr10	ENSMUSG00000030522	476.114	0.320816	0.0810563	7.55995e-05	0.00202352
Gcnt2	ENSMUSG00000021360	626.031	0.276265	0.0698351	7.62261e-05	0.00203769
Mrpl24	ENSMUSG00000019710	707.931	0.325563	0.0823411	7.69091e-05	0.00205333
Pcdhga11	ENSMUSG00000102742	296.404	-0.387865	0.0981186	7.717e-05	0.00205767
St18	ENSMUSG00000033740	55.8526	0.633039	0.160291	7.83786e-05	0.00208724
Pnp	ENSMUSG00000021871	217.448	0.55563	0.14071	7.85539e-05	0.00208925
Gria3	ENSMUSG00000001986	1451.35	0.36585	0.0927249	7.96187e-05	0.00210251
Cacna1h	ENSMUSG00000024112	802.92	-0.512792	0.129935	7.92938e-05	0.00210251
Txnip	ENSMUSG00000038393	894.756	-0.494691	0.12534	7.92089e-05	0.00210251
Nkx6-2	ENSMUSG00000041309	437.692	0.505587	0.128145	7.96541e-05	0.00210251
Ctu2	ENSMUSG00000049482	230.956	-0.455131	0.115347	7.95526e-05	0.00210251
Zfp931	ENSMUSG00000078861	102.358	0.643551	0.163077	7.93712e-05	0.00210251
Ehmt2	ENSMUSG00000013787	1738.98	-0.367946	0.0932745	7.98781e-05	0.00210353
Lpgat1	ENSMUSG00000026623	2727.01	0.243896	0.0618284	7.98935e-05	0.00210353
Fbxo21	ENSMUSG00000032898	2320.61	-0.360741	0.0915236	8.09684e-05	0.00212649
Gm10561	ENSMUSG00000097649	230.866	0.488592	0.123954	8.08935e-05	0.00212649
Gm7694	ENSMUSG00000102752	100.694	0.459891	0.116776	8.20783e-05	0.00215025
AC154510.1	ENSMUSG00000114788	97.4947	0.468272	0.118898	8.20206e-05	0.00215025
Lsm11	ENSMUSG00000044847	4388.01	-0.40729	0.103494	8.30627e-05	0.00217332
Slc44a1	ENSMUSG00000028412	1213.61	0.528861	0.134416	8.33639e-05	0.00217848
Tmem2	ENSMUSG00000024754	382.953	0.429893	0.10928	8.3596e-05	0.00218182
Mrc1	ENSMUSG00000026712	63.8355	0.54534	0.13865	8.38156e-05	0.0021821
Gm45902	ENSMUSG00000051396	129.659	-0.442502	0.112521	8.40231e-05	0.0021821
H2-Q6	ENSMUSG00000073409	10.8746	-0.723293	0.18389	8.37927e-05	0.0021821
Gm29797	ENSMUSG00000108976	4.18494	0.729483	0.185485	8.39499e-05	0.0021821
Mettl7a1	ENSMUSG00000054619	292.529	0.513258	0.130604	8.49856e-05	0.00220437
Foxp1	ENSMUSG00000030067	2246.63	-0.413277	0.105186	8.52959e-05	0.00220968
Fzd9	ENSMUSG00000049551	219.529	-0.558322	0.142118	8.54505e-05	0.00221095
Plppr3	ENSMUSG00000035835	1815.98	-0.525571	0.133825	8.58989e-05	0.00221981
Cgnl1	ENSMUSG00000032232	225.682	0.414106	0.105455	8.60687e-05	0.00222146
Cbr2	ENSMUSG00000025150	14.0455	0.779841	0.198642	8.64193e-05	0.00222777
Pls3	ENSMUSG00000016382	1185.99	0.351855	0.0896461	8.67537e-05	0.00223364
Gm10060	ENSMUSG00000110669	5.23682	-0.740693	0.188741	8.69511e-05	0.00223598
3632451O06Rik	ENSMUSG00000036242	570.821	0.389746	0.0993362	8.7269e-05	0.00223965
Gm37935	ENSMUSG00000102722	8.699	-0.770069	0.196276	8.73078e-05	0.00223965
Tmem238	ENSMUSG00000030431	163.02	-0.47257	0.120459	8.74288e-05	0.00224002
Myo5b	ENSMUSG00000025885	991.167	-0.279136	0.0711934	8.82522e-05	0.00225835
Isl1	ENSMUSG00000042258	140.959	-0.687997	0.175525	8.8675e-05	0.0022664
Rpe	ENSMUSG00000026005	487.197	0.448718	0.114526	8.92727e-05	0.0022789
Dedd2	ENSMUSG00000054499	651.742	-0.378365	0.0965825	8.94597e-05	0.0022809
Prr13	ENSMUSG00000023048	505.36	0.430825	0.110009	8.99262e-05	0.00229
Trove2	ENSMUSG00000018199	493.705	0.364134	0.09307	9.1354e-05	0.00232354
AC122273.2	ENSMUSG00000111521	162.095	0.402485	0.10289	9.16157e-05	0.00232737
H2afy3	ENSMUSG00000101167	380.527	-0.452546	0.115698	9.17504e-05	0.00232797
Thap3	ENSMUSG00000039759	258.269	-0.386936	0.0989607	9.22969e-05	0.00233901
Hbp1	ENSMUSG00000002996	546.706	0.466521	0.119348	9.27094e-05	0.00234066
Nr1d1	ENSMUSG00000020889	5071.01	-0.448846	0.114828	9.27313e-05	0.00234066
Lgals7	ENSMUSG00000053522	8.45399	-0.782104	0.20011	9.29205e-05	0.00234066
Fcrl1	ENSMUSG00000059994	7.27212	0.764156	0.195505	9.28228e-05	0.00234066
Slc22a8	ENSMUSG00000063796	321.137	0.355136	0.0908524	9.27019e-05	0.00234066
Mansc4	ENSMUSG00000072662	13.1503	0.777674	0.19901	9.31747e-05	0.00234424
Ppp1r3g	ENSMUSG00000050423	287.527	0.558704	0.142989	9.3321e-05	0.00234511
Letm1	ENSMUSG00000005299	1474.04	-0.257076	0.0658003	9.3482e-05	0.00234634
Cnksr3	ENSMUSG00000015202	278.883	0.684303	0.175176	9.36941e-05	0.00234858
Socs5	ENSMUSG00000037104	1903.7	0.18487	0.0473343	9.39835e-05	0.00234858
Islr	ENSMUSG00000037206	395.32	0.367174	0.0940208	9.41315e-05	0.00234858
Rgs4	ENSMUSG00000038530	12442.6	0.535766	0.137186	9.40673e-05	0.00234858
Rps27	ENSMUSG00000090733	96.9804	-0.534931	0.136971	9.40595e-05	0.00234858
Gfod1	ENSMUSG00000051335	1483.49	0.21871	0.0560095	9.42727e-05	0.00234931
Mir124a-1hg	ENSMUSG00000097545	3258.95	0.380534	0.0974757	9.46608e-05	0.00235618
Mir23b	ENSMUSG00000065599	5.55037	-0.758564	0.194374	9.51626e-05	0.00236586
Slc8a3	ENSMUSG00000079055	710.008	-0.43468	0.11141	9.55545e-05	0.00237279
Vsig10l	ENSMUSG00000070604	97.1129	-0.521046	0.133559	9.56943e-05	0.00237345
Aldh1a1	ENSMUSG00000053279	479.816	0.641523	0.164485	9.61162e-05	0.00238109
A830052D11Rik	ENSMUSG00000097413	29.1678	-0.683593	0.1753	9.63697e-05	0.00238455
Akt1	ENSMUSG00000001729	2539.46	-0.242455	0.0622472	9.81855e-05	0.00241523
Snx5	ENSMUSG00000027423	588.06	0.333392	0.0855848	9.80151e-05	0.00241523
Fxr1	ENSMUSG00000027680	403.474	0.321934	0.0826519	9.81761e-05	0.00241523
1500035N22Rik	ENSMUSG00000059631	217.204	-0.399791	0.102641	9.81857e-05	0.00241523
Tacc1	ENSMUSG00000065954	3023.45	0.34565	0.0887303	9.79929e-05	0.00241523
Atg4a	ENSMUSG00000079418	41.435	-0.627885	0.161235	9.85167e-05	0.00242053
Mir3074-1	ENSMUSG00000092741	18.3087	-0.753751	0.19365	9.9283e-05	0.0024365
H2-Q4	ENSMUSG00000035929	35.9287	-0.760173	0.195381	9.99487e-05	0.00244997
Pla2g3	ENSMUSG00000034579	376.784	-0.60217	0.154787	0.000100117	0.00245123
Angptl2	ENSMUSG00000004105	97.4779	0.56877	0.146306	0.000101264	0.00247643
Cat	ENSMUSG00000027187	845.718	0.369	0.0949549	0.000101888	0.00248879
Fbxo32	ENSMUSG00000022358	304.474	0.417843	0.107551	0.000102297	0.00249585
Adgrb2	ENSMUSG00000028782	3900.21	-0.420155	0.108158	0.00010248	0.00249742
A230052G05Rik	ENSMUSG00000020887	63.5882	-0.691944	0.17815	0.000102734	0.00249912
Gm26747	ENSMUSG00000097783	24.417	0.777029	0.200063	0.000102788	0.00249912
Dcaf7	ENSMUSG00000049354	8659.29	-0.363382	0.0935681	0.000102917	0.00249936
Kank1	ENSMUSG00000032702	643.682	0.448065	0.115497	0.000104694	0.00253891
1600029O15Rik	ENSMUSG00000057818	28.353	-0.706069	0.182013	0.000104788	0.00253891
Gabra1	ENSMUSG00000010803	3388.56	0.432062	0.111406	0.000105199	0.00254062
Nr0b1	ENSMUSG00000025056	7.4616	-0.768968	0.198278	0.000105223	0.00254062
Rnf122	ENSMUSG00000039328	416.394	0.580247	0.149613	0.000105184	0.00254062
Cbln1	ENSMUSG00000031654	647.327	-0.510528	0.13166	0.000105478	0.00254386
Itch	ENSMUSG00000027598	699.036	0.50652	0.130644	0.000105709	0.00254649
Tsn	ENSMUSG00000026374	2795.08	-0.306581	0.0790814	0.000105849	0.00254695
Ppp1r16b	ENSMUSG00000037754	2380.21	0.41856	0.108	0.000106386	0.00255693
3110082I17Rik	ENSMUSG00000053553	327.902	-0.391246	0.100967	0.000106632	0.00255956
Rsl1	ENSMUSG00000058900	62.9951	0.578102	0.149208	0.000106862	0.00255956
Gm17315	ENSMUSG00000097791	43.5857	-0.606587	0.156557	0.000106825	0.00255956
Traf3ip2	ENSMUSG00000019842	101.264	-0.619856	0.16	0.000107018	0.00256038
1700071M16Rik	ENSMUSG00000090307	79.6423	0.679577	0.175459	0.000107442	0.00256758
Dennd6b	ENSMUSG00000015377	624.891	-0.539405	0.139285	0.000107649	0.00256959
Gnb4	ENSMUSG00000027669	3090.54	-0.294669	0.076103	0.000107957	0.00257401
Begain	ENSMUSG00000040867	4238.01	-0.391481	0.101118	0.000108151	0.00257571
Frmpd1	ENSMUSG00000035615	357.848	-0.345127	0.0891972	0.000109168	0.00259698
Pdia4	ENSMUSG00000025823	1002.69	0.386142	0.0999929	0.000112603	0.00267567
Slc11a2	ENSMUSG00000023030	970.477	-0.286628	0.0742421	0.000113051	0.00268023
Neat1	ENSMUSG00000092274	605.506	-0.608997	0.15774	0.000113028	0.00268023
Myct1	ENSMUSG00000046916	19.3215	0.722199	0.187138	0.000113772	0.00269427
Edn3	ENSMUSG00000027524	118.287	0.516264	0.133791	0.000113975	0.00269603
Dnd1	ENSMUSG00000044595	46.6014	0.608973	0.157837	0.000114203	0.00269839
Rin2	ENSMUSG00000001768	669.802	0.350635	0.0908879	0.000114375	0.0026994
Casp7	ENSMUSG00000025076	210.317	-0.552567	0.143286	0.000115071	0.00271277
Pcgf2	ENSMUSG00000018537	375.969	-0.46438	0.120432	0.000115284	0.00271474
Irs4	ENSMUSG00000054667	108.383	-0.750146	0.194621	0.000116015	0.00272889
Krt1	ENSMUSG00000046834	200.333	-0.459913	0.119474	0.000118363	0.00278099
Heg1	ENSMUSG00000075254	472.959	0.332375	0.086385	0.000119278	0.00279936
Cdkn1a	ENSMUSG00000023067	959.812	-0.514024	0.133626	0.000119708	0.00280631
Glt8d2	ENSMUSG00000020251	128.328	0.638407	0.166001	0.000120159	0.00281374
Sgtb	ENSMUSG00000042743	1624.29	0.276302	0.071863	0.000120633	0.00282169
Klf6	ENSMUSG00000000078	1583.19	-0.249811	0.0649912	0.000121161	0.00283087
Slc9a5	ENSMUSG00000014786	450.582	-0.428503	0.111553	0.000122405	0.00285675
Cog5	ENSMUSG00000035933	631.936	0.401743	0.104618	0.000122992	0.00286727
A730081D07Rik	ENSMUSG00000086693	164.603	0.431847	0.112471	0.000123217	0.0028693
Gimap6	ENSMUSG00000047867	120.306	0.471194	0.122796	0.000124439	0.00289324
Top1	ENSMUSG00000070544	834.344	0.333576	0.0869354	0.000124521	0.00289324
Eaf2	ENSMUSG00000022838	41.2322	-0.603549	0.157321	0.000124844	0.00289754
Nln	ENSMUSG00000021710	1023.44	-0.313534	0.0817337	0.000125034	0.00289875
Itgb1	ENSMUSG00000025809	1881.86	0.361724	0.0943521	0.000126198	0.00291926
Lmo3	ENSMUSG00000030226	4685.95	-0.264067	0.0688771	0.000126137	0.00291926
Kpna1	ENSMUSG00000022905	2434.79	0.279018	0.0728025	0.00012683	0.00292421
Magee2	ENSMUSG00000031224	371.5	-0.309025	0.0806269	0.000126709	0.00292421
Tmem30a	ENSMUSG00000032328	5678.15	0.334555	0.0872916	0.000126789	0.00292421
Ebna1bp2	ENSMUSG00000028729	981.093	-0.341604	0.0891514	0.000127245	0.00292733
Pigb	ENSMUSG00000079469	1264.76	0.235684	0.0615047	0.000127123	0.00292733
Gm45867	ENSMUSG00000109243	21.3651	0.708975	0.185041	0.000127392	0.00292749
Cep131	ENSMUSG00000039781	242.259	-0.603822	0.157625	0.00012775	0.00293251
Anxa6	ENSMUSG00000018340	535.658	0.533367	0.139304	0.000128778	0.00295287
Rprml	ENSMUSG00000046215	1941.16	-0.488792	0.127679	0.000129044	0.00295574
Wdr78	ENSMUSG00000035126	58.4904	0.550099	0.143734	0.000129614	0.00296556
Sox8	ENSMUSG00000024176	1280.91	0.43972	0.114963	0.000130842	0.00299039
Cald1	ENSMUSG00000029761	380.527	0.40084	0.104849	0.00013183	0.00300315
Arhgap29	ENSMUSG00000039831	268.777	0.387038	0.101239	0.000131827	0.00300315
C130023A14Rik	ENSMUSG00000102854	17.0552	0.739631	0.193453	0.000131675	0.00300315
Ttr	ENSMUSG00000061808	3881.41	0.519241	0.135837	0.000132085	0.00300569
Hist1h2bc	ENSMUSG00000018102	353.767	0.65588	0.17162	0.000132541	0.0030112
Gm12004	ENSMUSG00000084055	79.3464	0.555639	0.145396	0.000132615	0.0030112
Wisp1	ENSMUSG00000005124	40.0976	0.72805	0.190602	0.000133589	0.00303004
Fbln5	ENSMUSG00000021186	108.073	0.506222	0.132537	0.000133738	0.00303014
Fbxl17	ENSMUSG00000023965	884.686	-0.322295	0.0843905	0.000133947	0.00303161
Gprin1	ENSMUSG00000069227	4075.08	-0.545123	0.142855	0.000135675	0.00306739
Asb4	ENSMUSG00000042607	53.4599	-0.725616	0.190194	0.000136106	0.00307382
P4ha1	ENSMUSG00000019916	683.093	0.43456	0.114017	0.000138209	0.00310856
Fgf12	ENSMUSG00000022523	1978.25	0.292269	0.076685	0.000138238	0.00310856
Eif1	ENSMUSG00000035530	3406.62	-0.262266	0.0688044	0.000137983	0.00310856
Ovca2	ENSMUSG00000038268	420.538	0.446031	0.117017	0.000138028	0.00310856
Zfp719	ENSMUSG00000030469	194.053	0.51801	0.135926	0.000138426	0.00310946
Gm12630	ENSMUSG00000082969	4.83801	-0.712691	0.187062	0.000139014	0.00311933
Dlx2	ENSMUSG00000023391	187.783	-0.404894	0.106305	0.000139633	0.00312988
Mvb12b	ENSMUSG00000038740	3784.68	-0.352683	0.0926314	0.000140448	0.00314478
Elovl1	ENSMUSG00000006390	360.879	0.654593	0.171958	0.000140836	0.00314993
Vstm5	ENSMUSG00000031937	367.673	-0.453775	0.119221	0.000141129	0.00314993
Gm14057	ENSMUSG00000089662	161.654	-0.447885	0.117665	0.000140984	0.00314993
Smarcd3	ENSMUSG00000028949	1585.85	-0.220376	0.0579083	0.000141455	0.00315049
Zfp101	ENSMUSG00000055240	74.5056	0.52038	0.136739	0.000141445	0.00315049
Nck1	ENSMUSG00000032475	255.673	0.405519	0.106606	0.00014244	0.00316906
Trim13	ENSMUSG00000035235	211.839	0.378127	0.0994613	0.000143676	0.00319318
Tbx15	ENSMUSG00000027868	24.2718	0.678872	0.178632	0.000144463	0.00320398
Map3k21	ENSMUSG00000031853	88.0231	-0.499913	0.131543	0.000144468	0.00320398
Gal	ENSMUSG00000024907	24.843	-0.713249	0.187753	0.000145353	0.00321361
Zc3hav1	ENSMUSG00000029826	74.0315	-0.621621	0.163634	0.000145372	0.00321361
Tpbg	ENSMUSG00000035274	650.549	-0.262059	0.0689915	0.000145618	0.00321361
Otud7b	ENSMUSG00000038495	753.481	0.431631	0.113637	0.000145669	0.00321361
Parp10	ENSMUSG00000063268	60.854	-0.550524	0.144916	0.000145325	0.00321361
Gm33940	ENSMUSG00000109733	34.2679	-0.669061	0.176185	0.000146174	0.00322136
Car4	ENSMUSG00000000805	589.434	0.576856	0.151961	0.000147007	0.00323631
Slc5a5	ENSMUSG00000000792	479.091	0.34474	0.0908374	0.000147565	0.0032452
Oprl1	ENSMUSG00000027584	2201.15	-0.224977	0.0592939	0.000148084	0.00325318
Bcl11b	ENSMUSG00000048251	2310.25	-0.363334	0.0957699	0.000148344	0.00325549
Nrep	ENSMUSG00000042834	16796.4	-0.445719	0.117494	0.000148517	0.00325587
Gm29170	ENSMUSG00000100455	225.32	-0.501684	0.13229	0.000149258	0.00326871
Ppp1r3c	ENSMUSG00000067279	914.485	0.445907	0.117616	0.000149919	0.00327975
Eid2b	ENSMUSG00000070705	836.481	-0.354717	0.093571	0.000150109	0.00328049
Cd300lf	ENSMUSG00000047798	6.12567	-0.704253	0.18581	0.000150533	0.00328633
Fmn1	ENSMUSG00000044042	89.8781	0.53774	0.141902	0.000150945	0.00328846
Zfp672	ENSMUSG00000049755	859.511	0.253299	0.0668412	0.000150914	0.00328846
Fam131c	ENSMUSG00000006218	132.859	-0.521963	0.137775	0.000151544	0.0032981
Parp9	ENSMUSG00000022906	55.2396	-0.621835	0.164187	0.000152258	0.00330677
Svil	ENSMUSG00000024236	113.134	0.484724	0.127977	0.000152127	0.00330677
C5ar1	ENSMUSG00000049130	23.0227	-0.732203	0.193507	0.000154418	0.00335021
Trim30a	ENSMUSG00000030921	26.2306	-0.683939	0.180779	0.000154776	0.00335449
Gm15624	ENSMUSG00000085782	44.3803	-0.615501	0.162717	0.000155172	0.00335961
Ccdc106	ENSMUSG00000035228	1054.99	-0.284563	0.0752458	0.00015571	0.00336776
Csnk1e	ENSMUSG00000022433	1917.47	-0.367943	0.097365	0.000157452	0.00340143
Snrpb	ENSMUSG00000027404	695.647	-0.378821	0.100249	0.000157591	0.00340143
Cav1	ENSMUSG00000007655	413.064	0.527057	0.139562	0.000159036	0.00342908
Pafah1b3	ENSMUSG00000005447	270.289	-0.528547	0.139986	0.000159545	0.003433
Gm15852	ENSMUSG00000089990	148.836	0.481636	0.127559	0.000159497	0.003433
Gm15432	ENSMUSG00000086691	217.331	0.48689	0.129001	0.000160439	0.0034487
Htra2	ENSMUSG00000068329	929.209	-0.276176	0.0731927	0.00016112	0.00345978
Ndufa12	ENSMUSG00000020022	261.836	0.590103	0.156417	0.000161546	0.0034654
Chkb	ENSMUSG00000022617	358.264	-0.449122	0.119078	0.000162167	0.00347514
Car14	ENSMUSG00000038526	185.159	0.408839	0.108419	0.000162647	0.0034794
A430046D13Rik	ENSMUSG00000097353	421.574	-0.36041	0.0955781	0.000162697	0.0034794
Stat1	ENSMUSG00000026104	246.698	-0.385819	0.102356	0.000163645	0.00348544
Flt1	ENSMUSG00000029648	246.433	0.451381	0.119747	0.000163613	0.00348544
Gm8822	ENSMUSG00000082319	2508.03	-0.24224	0.0642579	0.00016337	0.00348544
2810029C07Rik	ENSMUSG00000096995	400.361	-0.441726	0.117185	0.000163594	0.00348544
Mtus1	ENSMUSG00000045636	459.236	0.299193	0.07939	0.000164129	0.0034922
Ublcp1	ENSMUSG00000041231	269.536	0.530567	0.140801	0.00016443	0.00349505
Tmem204	ENSMUSG00000024168	186.2	0.544295	0.144505	0.000165482	0.00351384
Gm28151	ENSMUSG00000100213	61.8329	0.548581	0.145671	0.000165955	0.00352033
Mapk4	ENSMUSG00000024558	958.949	-0.309406	0.0821908	0.000166892	0.00353662
Pcdh19	ENSMUSG00000051323	1289.04	-0.443329	0.117826	0.000168168	0.00356007
Pex5l	ENSMUSG00000027674	1686.33	-0.308899	0.082128	0.000169112	0.00357533
Togaram1	ENSMUSG00000035614	298.299	0.373699	0.0993613	0.00016923	0.00357533
7420461P10Rik	ENSMUSG00000091060	14.1827	0.749005	0.19926	0.000170644	0.00360157
Gm17750	ENSMUSG00000098087	191.173	-0.658029	0.175098	0.000171229	0.00361027
H2-Aa	ENSMUSG00000036594	8.81333	0.752421	0.200277	0.000172031	0.00362132
9330118I20Rik	ENSMUSG00000108242	48.295	-0.60266	0.160418	0.000172098	0.00362132
Gm5535	ENSMUSG00000074758	12.8219	0.752553	0.200393	0.00017307	0.00363811
Btbd3	ENSMUSG00000062098	3276.09	0.274038	0.0729796	0.000173347	0.00364028
H2-Eb1	ENSMUSG00000060586	21.6441	0.708452	0.188726	0.000174127	0.00364936
N4bp2os	ENSMUSG00000106978	78.8759	-0.582694	0.155219	0.000174019	0.00364936
AA414768	ENSMUSG00000083307	237.82	-0.329838	0.0878809	0.000174566	0.00365491
Tubgcp2	ENSMUSG00000025474	660.348	-0.303129	0.0807841	0.000175192	0.00366183
Zfp622	ENSMUSG00000052253	895.192	-0.275607	0.0734509	0.000175247	0.00366183
Rpl10	ENSMUSG00000008682	419.115	-0.436872	0.116477	0.000176325	0.00367338
Creb1	ENSMUSG00000025958	532.145	0.36172	0.0964401	0.000176323	0.00367338
Myrf	ENSMUSG00000036098	504.336	0.626492	0.167027	0.000176246	0.00367338
Pecam1	ENSMUSG00000020717	247.782	0.352999	0.0941574	0.000177521	0.00369462
Gm6374	ENSMUSG00000079140	224.226	0.52961	0.141297	0.000178109	0.00370319
Usp14	ENSMUSG00000047879	1688.82	0.188379	0.0502844	0.000179477	0.00372794
Ppp1r14c	ENSMUSG00000040653	1467.22	-0.414988	0.110793	0.000179948	0.00373401
Pih1d1	ENSMUSG00000003423	436.262	-0.355571	0.0949418	0.00018029	0.00373691
Mn1	ENSMUSG00000070576	958.632	-0.475509	0.126974	0.000180444	0.00373691
Rab7b	ENSMUSG00000052688	83.7052	0.650003	0.173607	0.000181039	0.00374553
Stk40	ENSMUSG00000042608	596.637	0.347678	0.0928931	0.000181996	0.0037616
Carmil3	ENSMUSG00000022211	406.556	-0.603655	0.161354	0.000183153	0.0037818
Zfp78	ENSMUSG00000055150	44.58	0.633109	0.169247	0.000183474	0.00378469
Gm4430	ENSMUSG00000103009	318.913	-0.36825	0.0984513	0.000183708	0.0037858
Phf7	ENSMUSG00000021902	75.64	-0.494477	0.132235	0.000184475	0.00379786
Maf1	ENSMUSG00000022553	1495.42	-0.352361	0.0942438	0.000184881	0.0038025
Fam126b	ENSMUSG00000038174	601.696	0.526382	0.140844	0.000185973	0.0038212
Coil	ENSMUSG00000033983	550.275	-0.270878	0.0725168	0.000187432	0.0038474
Tmod1	ENSMUSG00000028328	636.177	0.377723	0.101167	0.000188719	0.00386625
Dcaf15	ENSMUSG00000037103	339.344	-0.52023	0.139333	0.000188672	0.00386625
Ednra	ENSMUSG00000031616	146.084	0.439634	0.117768	0.000189171	0.00386835
Gm37166	ENSMUSG00000102461	4.65138	-0.68488	0.183465	0.000189191	0.00386835
Faap100	ENSMUSG00000025384	760.793	-0.52617	0.140964	0.000189469	0.00387027
Pigh	ENSMUSG00000021120	367.414	0.505235	0.135415	0.000190708	0.00389177
Fgd3	ENSMUSG00000037946	190.525	0.441564	0.118358	0.000190905	0.003892
Gm16485	ENSMUSG00000078117	58.7117	0.555384	0.148884	0.000191243	0.0038951
Folr1	ENSMUSG00000001827	52.7881	0.634731	0.1702	0.000191998	0.00390669
Slc39a10	ENSMUSG00000025986	3124.92	0.401057	0.107567	0.000192667	0.00391357
Gpc3	ENSMUSG00000055653	163.538	-0.435302	0.116753	0.000192709	0.00391357
Hoga1	ENSMUSG00000025176	42.0204	-0.572062	0.153507	0.000194067	0.00393733
Fezf2	ENSMUSG00000021743	722.6	-0.320248	0.085963	0.000194994	0.00394253
Gnpda2	ENSMUSG00000029209	237.178	0.478359	0.128408	0.000195076	0.00394253
Cul7	ENSMUSG00000038545	525.517	-0.364422	0.0978144	0.000194814	0.00394253
Gm31024	ENSMUSG00000109015	40.1452	-0.65702	0.176366	0.000195066	0.00394253
Nudt16	ENSMUSG00000032565	380.248	-0.345059	0.092647	0.000195743	0.0039522
Tnr	ENSMUSG00000015829	2052.49	0.408467	0.109757	0.000198004	0.00398632
Lpcat1	ENSMUSG00000021608	1625.5	-0.366145	0.0983834	0.000197954	0.00398632
Fyco1	ENSMUSG00000025241	319.843	0.444019	0.119301	0.000197784	0.00398632
B230208B08Rik	ENSMUSG00000092492	64.8839	-0.566223	0.152218	0.000199368	0.0040061
Gm21984	ENSMUSG00000095334	7.80247	0.743575	0.199896	0.000199368	0.0040061
Gm16835	ENSMUSG00000087479	65.6691	-0.509535	0.137004	0.000199918	0.0040133
Mmgt2	ENSMUSG00000048497	349.423	0.340389	0.0915712	0.000201444	0.00404006
Bank1	ENSMUSG00000037922	17.8972	0.702982	0.18918	0.000202451	0.00405638
Riok3	ENSMUSG00000024404	1456.35	-0.28995	0.0780496	0.000203244	0.00406838
Zfp46	ENSMUSG00000051351	1445	-0.396013	0.106609	0.000203513	0.00406988
Mmd	ENSMUSG00000003948	7143.98	0.227699	0.0613188	0.000204525	0.00408621
Fndc9	ENSMUSG00000048721	323.347	-0.44764	0.120558	0.000204759	0.00408699
Fmo5	ENSMUSG00000028088	43.2525	0.601876	0.162224	0.000207135	0.00413049
Gm13375	ENSMUSG00000075514	300.575	-0.324344	0.0874279	0.000207386	0.00413156
Tmem144	ENSMUSG00000027956	163.838	0.491547	0.132532	0.000208163	0.0041431
Wdr34	ENSMUSG00000039715	666.019	-0.348303	0.0939418	0.000209191	0.00415566
6330418K02Rik	ENSMUSG00000085227	146.959	0.451607	0.121803	0.000209153	0.00415566
2600006K01Rik	ENSMUSG00000039798	34.5498	-0.666269	0.179719	0.000209494	0.00415773
Kank3	ENSMUSG00000042099	348.344	-0.303084	0.0818387	0.000212704	0.00421745
Gm34583	ENSMUSG00000107272	15.9589	0.742444	0.200522	0.000213442	0.00422808
Mal2	ENSMUSG00000024479	4997.5	0.386324	0.104382	0.000214692	0.00424884
Frrs1	ENSMUSG00000033386	80.5886	-0.574437	0.155232	0.000215172	0.0042503
Tstd1	ENSMUSG00000103711	13.9392	0.730854	0.197492	0.000215026	0.0042503
Adcy1	ENSMUSG00000020431	14368	-0.398349	0.107695	0.000216561	0.004273
Tcte1	ENSMUSG00000023949	1411.94	0.352677	0.0953547	0.000216809	0.004273
Mest	ENSMUSG00000051855	745.127	0.345357	0.0933793	0.000216932	0.004273
Cyb5d2	ENSMUSG00000057778	278.649	0.473416	0.128014	0.000217166	0.00427359
Npc1	ENSMUSG00000024413	640.01	0.273515	0.073983	0.000218158	0.00428908
Il10ra	ENSMUSG00000032089	123.178	0.558076	0.150971	0.000218519	0.00429215
Ccdc126	ENSMUSG00000050786	268.511	0.383684	0.103817	0.000219222	0.00430193
Axin1	ENSMUSG00000024182	438.956	-0.347737	0.0941726	0.000222022	0.00435279
Ifi207	ENSMUSG00000073490	5.01209	-0.693988	0.187977	0.000222605	0.00436014
Tgfb3	ENSMUSG00000021253	230.41	0.420034	0.113813	0.000223772	0.00437891
Pdzd3	ENSMUSG00000032105	45.2633	-0.591631	0.160338	0.000224351	0.00438615
Dchs1	ENSMUSG00000036862	441.274	-0.549809	0.149018	0.000224646	0.00438781
4930588G17Rik	ENSMUSG00000108935	80.1288	-0.50567	0.137065	0.000224894	0.00438858
Qk	ENSMUSG00000062078	6962.39	0.3428	0.0929297	0.000225301	0.00439242
Oas1a	ENSMUSG00000052776	5.89756	-0.718825	0.194946	0.000226634	0.0044143
Ccdc6	ENSMUSG00000048701	1507.67	-0.304941	0.0827383	0.000228156	0.00443982
Hap1	ENSMUSG00000006930	3967.31	-0.51267	0.139151	0.000229355	0.00445901
Fer	ENSMUSG00000000127	97.1827	0.458953	0.124613	0.000230467	0.00446821
Spin1	ENSMUSG00000021395	4330.26	-0.350474	0.0951585	0.000230452	0.00446821
Lrfn1	ENSMUSG00000030600	1285.31	-0.386541	0.104944	0.000230231	0.00446821
Gm7008	ENSMUSG00000035983	132.324	-0.490778	0.133277	0.000231048	0.00447533
Zfp512b	ENSMUSG00000000823	2087.09	-0.460689	0.125186	0.000233204	0.00450874
Hira	ENSMUSG00000022702	601.212	-0.483111	0.131275	0.000233092	0.00450874
Rsrc2	ENSMUSG00000029422	585.129	0.271116	0.0736832	0.000233706	0.00451429
Sspn	ENSMUSG00000030255	349.43	0.451184	0.122636	0.000234105	0.00451784
Gm26672	ENSMUSG00000097330	341.068	-0.437985	0.119077	0.000234912	0.00452925
Canx	ENSMUSG00000020368	6927.23	0.222324	0.0604579	0.000235684	0.00453995
Sfxn2	ENSMUSG00000025036	173.637	-0.437389	0.118975	0.000236634	0.00454572
Tspan4	ENSMUSG00000025511	338.04	-0.373982	0.101727	0.000236611	0.00454572
Lrrc3	ENSMUSG00000051652	923.223	-0.366681	0.0997374	0.000236485	0.00454572
Pcmtd2	ENSMUSG00000027589	1625.73	0.261101	0.0710307	0.000237016	0.00454889
Copg2	ENSMUSG00000025607	1264.27	0.306005	0.0832595	0.000237556	0.00455507
Casp3	ENSMUSG00000031628	885.733	-0.394379	0.107355	0.000239149	0.00457725
Bcl2a1a	ENSMUSG00000102037	6.58691	-0.708782	0.192939	0.000239145	0.00457725
Dpf2	ENSMUSG00000024826	678.121	0.250716	0.0682664	0.000240088	0.00459102
Gm15169	ENSMUSG00000086188	9.08316	-0.716105	0.195012	0.000240558	0.00459581
Lmcd1	ENSMUSG00000057604	168.084	0.421832	0.114929	0.000242206	0.00462309
Ube2a	ENSMUSG00000016308	1113.22	0.329555	0.0898031	0.000242791	0.00462739
Itga10	ENSMUSG00000090210	38.5679	0.594249	0.161936	0.000242873	0.00462739
Unc5a	ENSMUSG00000025876	948.844	-0.329599	0.089833	0.00024348	0.00463054
Tubb4b	ENSMUSG00000036752	5619.71	0.277983	0.0757638	0.000243428	0.00463054
Lpar6	ENSMUSG00000033446	113.208	0.585365	0.159586	0.000244436	0.00464451
Tbcel	ENSMUSG00000037287	1473.72	0.242318	0.0660721	0.000244953	0.00465012
Ssc4d	ENSMUSG00000029699	68.9471	-0.577832	0.157592	0.000245759	0.00466119
Zmiz2	ENSMUSG00000041164	4368.75	-0.23875	0.0651349	0.000246877	0.00467817
Cers2	ENSMUSG00000015714	1195.56	0.531559	0.145031	0.000247195	0.00467995
Map2k6	ENSMUSG00000020623	126.39	0.487788	0.133117	0.000247957	0.0046817
Prrc2b	ENSMUSG00000039262	6242.46	-0.310346	0.084688	0.000247749	0.0046817
Phc1	ENSMUSG00000040669	1012.31	-0.385505	0.105199	0.000247787	0.0046817
Nr3c1	ENSMUSG00000024431	1273.14	0.40857	0.11154	0.000249276	0.00470175
Grin2a	ENSMUSG00000059003	1745.99	0.387573	0.105813	0.000249468	0.00470175
Plce1	ENSMUSG00000024998	178.366	-0.504676	0.137881	0.000251983	0.00474488
Pou6f1	ENSMUSG00000009739	2961.12	-0.249417	0.0681599	0.000252912	0.00475811
Tpd52	ENSMUSG00000027506	1697.37	0.335641	0.0917416	0.000253644	0.00476683
Zranb1	ENSMUSG00000030967	1216.44	-0.314465	0.0859621	0.00025401	0.00476683
Rmdn3	ENSMUSG00000070730	1046.24	0.288546	0.0788779	0.000254058	0.00476683
1700086O06Rik	ENSMUSG00000097080	205.865	-0.390358	0.106781	0.000256483	0.00480411
Gm45095	ENSMUSG00000108333	6.49311	-0.702404	0.192141	0.000256503	0.00480411
Tmem123	ENSMUSG00000050912	424.674	0.511294	0.139904	0.000257564	0.00481967
Hist1h4i	ENSMUSG00000060639	52.4052	0.663131	0.181493	0.000258432	0.0048316
Gm5864	ENSMUSG00000107211	84.6016	0.629013	0.172192	0.000259217	0.00484195
Gm13610	ENSMUSG00000086216	1460.2	-0.31267	0.0856068	0.0002598	0.00484852
Ogfod1	ENSMUSG00000033009	1405.11	0.350686	0.0960286	0.000260311	0.00484957
1110002E22Rik	ENSMUSG00000090066	61.562	0.564978	0.154708	0.000260319	0.00484957
Ly6e	ENSMUSG00000022587	4003.56	0.465688	0.127541	0.000260929	0.00485565
Plekhg3	ENSMUSG00000052609	128.385	0.544862	0.149232	0.000261109	0.00485565
Lin7a	ENSMUSG00000019906	126.989	0.450678	0.123464	0.000261966	0.00486721
Gm13904	ENSMUSG00000082066	1987.85	0.241988	0.0662973	0.000262195	0.00486721
Zkscan8	ENSMUSG00000063894	185.522	0.473103	0.129651	0.000263219	0.00487792
Gm43081	ENSMUSG00000106103	12.7782	0.727975	0.199499	0.000263237	0.00487792
Mpp5	ENSMUSG00000021112	260.807	0.415666	0.11394	0.000264173	0.00489093
Gm43128	ENSMUSG00000106961	3.83391	0.611738	0.167725	0.000265046	0.00490277
Pbx4	ENSMUSG00000031860	192.16	-0.385186	0.105632	0.00026584	0.00491312
Ddi2	ENSMUSG00000078515	644.565	0.364735	0.100032	0.000266175	0.00491497
Fbxw7	ENSMUSG00000028086	3261.57	0.235587	0.0646487	0.000268318	0.00495019
Ccr1	ENSMUSG00000025804	30.3136	-0.669126	0.183669	0.000269355	0.00496495
Ccdc127	ENSMUSG00000021578	1779.52	0.291025	0.0798919	0.000269762	0.00496808
Ythdc1	ENSMUSG00000035851	799.882	0.247094	0.0678597	0.000271316	0.00499232
Tmtc4	ENSMUSG00000041594	363.151	-0.336609	0.0924754	0.000272658	0.00501261
Gm15706	ENSMUSG00000086013	216.048	-0.474846	0.130469	0.000273127	0.00501682
Adgrd1	ENSMUSG00000044017	91.3096	0.488909	0.134343	0.000273417	0.00501775
Mplkip	ENSMUSG00000012429	427.438	-0.329178	0.0904816	0.000274694	0.00503107
Foxo6	ENSMUSG00000052135	562.664	-0.521045	0.143224	0.000274786	0.00503107
Gm26871	ENSMUSG00000097311	34.4715	-0.607775	0.167067	0.000274863	0.00503107
Tomm34	ENSMUSG00000018322	970.158	0.397293	0.109217	0.00027514	0.00503175
Itgam	ENSMUSG00000030786	163.918	0.599877	0.164927	0.000275595	0.00503568
Ano3	ENSMUSG00000074968	452.652	0.636615	0.175071	0.000276553	0.00504878
Gm5914	ENSMUSG00000098120	31.4068	-0.701076	0.192843	0.000277475	0.00506119
Arpc5	ENSMUSG00000008475	3892.27	-0.202659	0.0557631	0.000278758	0.00508019
Cnih3	ENSMUSG00000026514	1509.57	-0.253989	0.0698988	0.000279417	0.00508777
Frzb	ENSMUSG00000027004	424.923	0.524562	0.144375	0.000279789	0.00509012
Zfp397	ENSMUSG00000024276	275.241	0.438439	0.120709	0.000281029	0.00509324
Tmem80	ENSMUSG00000025505	504.998	0.331191	0.0911713	0.000280553	0.00509324
Nsf	ENSMUSG00000034187	12834.6	0.197564	0.0543875	0.000280655	0.00509324
Trmt12	ENSMUSG00000037085	332.319	0.334679	0.0921511	0.000281391	0.00509324
Fbxo28	ENSMUSG00000047539	1396.16	0.24929	0.0686404	0.000281418	0.00509324
Ccdc190	ENSMUSG00000070532	255.72	0.453406	0.124836	0.000281235	0.00509324
Ido2	ENSMUSG00000031549	72.4174	-0.508401	0.140023	0.000282497	0.00510834
Fam117b	ENSMUSG00000041040	1590.51	-0.25762	0.0709998	0.000285118	0.00515129
Prex2	ENSMUSG00000048960	238.442	0.584428	0.161083	0.000285509	0.00515392
Dock3	ENSMUSG00000039716	2903.82	-0.281509	0.0776122	0.00028659	0.00516898
Nrip1	ENSMUSG00000048490	771.929	-0.329855	0.0909507	0.000287012	0.00517214
Gm6257	ENSMUSG00000091866	259.493	-0.31881	0.0879191	0.000287648	0.00517915
Cldn11	ENSMUSG00000037625	4392.16	0.720546	0.198736	0.000288249	0.00518551
Reep3	ENSMUSG00000019873	1021.89	0.372506	0.102763	0.000289057	0.00519114
Zfp189	ENSMUSG00000039634	108.8	0.440236	0.121446	0.000289013	0.00519114
Ppp4r2	ENSMUSG00000052144	647.466	0.352074	0.0972228	0.000293114	0.00525949
Brd1	ENSMUSG00000022387	817.626	-0.31411	0.086752	0.000293711	0.00526132
Mkks	ENSMUSG00000027274	620.982	0.435488	0.120282	0.000293969	0.00526132
DHRSX	ENSMUSG00000063897	221.712	-0.402271	0.111107	0.000293949	0.00526132
Pttg1	ENSMUSG00000020415	178.889	0.670587	0.18526	0.000294935	0.0052741
Mob3c	ENSMUSG00000028709	78.221	0.484053	0.133759	0.000295927	0.0052853
Ctif	ENSMUSG00000052928	1012.76	-0.30281	0.0836788	0.000296066	0.0052853
Efnb2	ENSMUSG00000001300	1171.52	-0.368735	0.101906	0.00029646	0.00528784
Sertad1	ENSMUSG00000008384	252.482	0.532332	0.147136	0.000296949	0.00529205
Fam161b	ENSMUSG00000021234	222.532	0.352717	0.0975126	0.000297868	0.00530392
1110008P14Rik	ENSMUSG00000039195	3257.79	0.495489	0.1371	0.000301443	0.00536303
Dgkg	ENSMUSG00000022861	225.365	-0.431218	0.119359	0.000302927	0.00537574
Mpped1	ENSMUSG00000041708	5256.68	-0.209501	0.0579874	0.000302836	0.00537574
Prdm2	ENSMUSG00000057637	676.622	0.287154	0.0794801	0.000302791	0.00537574
Mcam	ENSMUSG00000032135	334.524	0.498913	0.138125	0.000303803	0.00538673
Ddc	ENSMUSG00000020182	135.709	0.470514	0.130284	0.000304495	0.00539442
Cmtm5	ENSMUSG00000040759	493.099	0.534482	0.148044	0.000305839	0.00541365
Il7r	ENSMUSG00000003882	4.59835	0.664008	0.183993	0.000307534	0.00543795
Llph	ENSMUSG00000020224	109.396	0.530838	0.147117	0.000308249	0.00543795
Tmem170	ENSMUSG00000031953	128.304	0.443084	0.122793	0.0003081	0.00543795
Lhfpl4	ENSMUSG00000042873	4733.63	-0.378766	0.104961	0.00030782	0.00543795
Fam83d	ENSMUSG00000027654	36.1473	0.573671	0.159107	0.000311481	0.00549035
Abcb7	ENSMUSG00000031333	391.502	0.431774	0.11976	0.000311747	0.00549041
Mthfd2	ENSMUSG00000005667	170.375	-0.539041	0.149524	0.000312083	0.00549171
Btbd16	ENSMUSG00000040298	21.6199	0.698753	0.193861	0.000312868	0.00550091
Clic4	ENSMUSG00000037242	2038.42	0.38632	0.107247	0.000315588	0.00554408
Myo16	ENSMUSG00000039057	935.696	-0.403089	0.11193	0.00031666	0.00555827
Kcnt1	ENSMUSG00000058740	1228.15	-0.385127	0.107017	0.000319737	0.00560758
Ccng2	ENSMUSG00000029385	836.084	0.387817	0.107795	0.00032101	0.00562049
Smim10l1	ENSMUSG00000072704	2561.51	0.262316	0.0729108	0.000320953	0.00562049
Lhfpl2	ENSMUSG00000045312	571.35	0.249156	0.0692678	0.000321908	0.00563151
Gm37637	ENSMUSG00000102861	50.2501	-0.607939	0.169121	0.000324761	0.00567668
Nlk-ps1	ENSMUSG00000081041	125.111	0.43797	0.121855	0.000325388	0.0056829
Atp13a5	ENSMUSG00000048939	95.0874	0.560745	0.15606	0.000326711	0.00570126
Timm21	ENSMUSG00000024645	105.697	0.427032	0.118864	0.00032737	0.00570801
Slc47a1	ENSMUSG00000010122	44.8609	0.66331	0.184736	0.000329939	0.00573847
Rffl	ENSMUSG00000020696	540.901	0.292759	0.081534	0.000329872	0.00573847
Gadd45a	ENSMUSG00000036390	124.371	0.537496	0.149687	0.000329679	0.00573847
Gabrd	ENSMUSG00000029054	1032.68	0.422303	0.11764	0.000330957	0.005751
Snn	ENSMUSG00000037972	8257.83	-0.20609	0.0574169	0.000331482	0.005751
Hnrnpul1	ENSMUSG00000040725	1787.74	-0.267449	0.074507	0.000331219	0.005751
Hs3st5	ENSMUSG00000044499	465.022	-0.39657	0.110594	0.000336	0.00582455
Cnep1r1	ENSMUSG00000036810	538.991	0.284538	0.0793631	0.000336731	0.00583241
Natd1	ENSMUSG00000018931	492.874	0.258252	0.0720578	0.000338419	0.00584715
Ccdc90b	ENSMUSG00000030613	145.191	0.366275	0.102197	0.000338341	0.00584715
Tstd2	ENSMUSG00000035495	698.514	0.370533	0.103385	0.000338346	0.00584715
Klhl4	ENSMUSG00000025597	108.486	0.481233	0.134307	0.00033957	0.00586219
Gm9889	ENSMUSG00000052769	12.2768	-0.717928	0.200386	0.000340034	0.00586537
Smad7	ENSMUSG00000025880	318.311	0.378213	0.105576	0.000340479	0.00586822
Akr1c14	ENSMUSG00000033715	8.42292	0.717779	0.200453	0.000342554	0.00589914
Trim67	ENSMUSG00000036913	571.33	-0.696118	0.194438	0.0003434	0.00590885
Tmem119	ENSMUSG00000054675	620.668	0.610735	0.170739	0.00034756	0.00597553
Gm13344	ENSMUSG00000087103	28.6732	-0.648966	0.18146	0.000348416	0.00598533
Rprd1b	ENSMUSG00000027651	572.438	0.308966	0.0864083	0.000349356	0.00599657
Lrrk1	ENSMUSG00000015133	52.9486	0.516443	0.144518	0.000352173	0.00603503
Jrk	ENSMUSG00000046380	267.075	-0.368845	0.10321	0.000351908	0.00603503
Rnf6	ENSMUSG00000029634	651.963	0.293481	0.0821419	0.000353108	0.00604611
Yme1l1	ENSMUSG00000026775	610.632	0.348248	0.0974979	0.000354465	0.00605944
Ss18	ENSMUSG00000037013	418.055	0.348428	0.0975429	0.000354197	0.00605944
Cnnm3	ENSMUSG00000001138	745.627	-0.278528	0.077997	0.000355611	0.00607248
Spo11	ENSMUSG00000005883	19.533	-0.677349	0.189688	0.000355807	0.00607248
Snrpe	ENSMUSG00000090553	133.193	-0.442604	0.123984	0.000357191	0.00608619
Tmem185b	ENSMUSG00000098923	404.33	0.283124	0.0793058	0.000356934	0.00608619
Gpr84	ENSMUSG00000063234	51.3538	-0.696555	0.195236	0.000360053	0.00612996
Rmnd5a	ENSMUSG00000002222	2489.2	0.229398	0.0643239	0.000362069	0.00615362
Col12a1	ENSMUSG00000032332	167.725	0.403817	0.113237	0.000362323	0.00615362
Dmd	ENSMUSG00000045103	477.305	0.353154	0.099028	0.000362184	0.00615362
Chpf2	ENSMUSG00000038181	1695.77	-0.329101	0.092319	0.000364104	0.00617887
Ppp1r3e	ENSMUSG00000072494	207.177	-0.478867	0.134347	0.000364679	0.00618361
Fam167b	ENSMUSG00000050493	20.2554	0.697226	0.195665	0.000366138	0.00620334
Nyap1	ENSMUSG00000045348	1913.31	-0.421215	0.118238	0.000367438	0.00622032
Mageh1	ENSMUSG00000047238	1501.1	-0.301407	0.0846126	0.000367759	0.00622073
Gap43	ENSMUSG00000047261	18712	-0.249995	0.0702004	0.000369209	0.00624023
Kcnj12	ENSMUSG00000042529	226.849	0.422858	0.118784	0.000371016	0.00626571
Zfp954	ENSMUSG00000062116	239.624	0.427205	0.120148	0.000377049	0.00636247
Dyrk1a	ENSMUSG00000022897	1746.51	-0.276621	0.0778177	0.000378357	0.00637518
Rimkla	ENSMUSG00000048899	685.509	-0.416674	0.117218	0.00037841	0.00637518
Psme1	ENSMUSG00000022216	364.234	-0.382626	0.107684	0.00038051	0.00640541
4921539H07Rik	ENSMUSG00000104586	43.5505	0.59084	0.166307	0.00038129	0.00641338
Gm38299	ENSMUSG00000104277	25.2699	-0.688326	0.193789	0.000382414	0.00642713
Oaz1	ENSMUSG00000035242	231.084	-0.403462	0.113615	0.000383594	0.0064418
Dusp1	ENSMUSG00000024190	643.246	0.411602	0.115952	0.000385551	0.00645615
Fezf1	ENSMUSG00000029697	14.0615	-0.70453	0.198488	0.000385989	0.00645615
Lrig1	ENSMUSG00000030029	1084.35	-0.310562	0.0874934	0.000385889	0.00645615
Fbxo33	ENSMUSG00000035329	612.234	0.334114	0.0941153	0.000385156	0.00645615
Scarb1	ENSMUSG00000037936	506.75	-0.339184	0.0955417	0.000385059	0.00645615
Tmem26	ENSMUSG00000060044	17.3036	-0.684702	0.192919	0.000386439	0.00645852
Noxo1	ENSMUSG00000019320	78.2224	-0.496268	0.139888	0.000388746	0.0064919
Ssrp1	ENSMUSG00000027067	1200.72	-0.306495	0.0864526	0.000392251	0.00654522
Eny2	ENSMUSG00000022338	940.556	-0.285476	0.0805455	0.000393688	0.00656095
Gm10814	ENSMUSG00000097404	29.8461	-0.645434	0.18211	0.00039382	0.00656095
Lck	ENSMUSG00000000409	143.699	-0.432014	0.121938	0.000395775	0.00657783
Krit1	ENSMUSG00000000600	291.861	0.408041	0.115171	0.000395711	0.00657783
Tfpt	ENSMUSG00000006335	448.27	-0.265641	0.0749731	0.000395374	0.00657783
AF529169	ENSMUSG00000039313	194.486	-0.572369	0.161583	0.000396699	0.00658798
4930526A20Rik	ENSMUSG00000085521	552.321	-0.386614	0.109152	0.000397153	0.00659029
Spata24	ENSMUSG00000024352	69.2419	-0.48989	0.138351	0.000398721	0.00661107
Adgrg2	ENSMUSG00000031298	43.5233	-0.628999	0.177702	0.000400684	0.00663836
Rcan3	ENSMUSG00000059713	1522.03	-0.308586	0.0872006	0.000401935	0.00665383
Cnn3	ENSMUSG00000053931	1676.92	0.365028	0.103161	0.000402511	0.00665811
Adgrl2	ENSMUSG00000028184	1716.47	-0.386023	0.109106	0.000403099	0.00666257
Abca9	ENSMUSG00000041797	78.6308	0.577536	0.16325	0.000403585	0.00666535
2010001K21Rik	ENSMUSG00000051606	233.672	-0.451544	0.127669	0.000404942	0.00668251
Fam212b	ENSMUSG00000048458	2210.98	0.380487	0.107586	0.000405354	0.00668404
Nkd2	ENSMUSG00000021567	142.427	-0.532261	0.150553	0.0004072	0.00670392
Lrrc75a	ENSMUSG00000046417	288.206	0.36569	0.103437	0.000407194	0.00670392
Zfp366	ENSMUSG00000050919	62.996	0.612845	0.173415	0.00040936	0.0067342
Aldoa	ENSMUSG00000114515	11.923	-0.708413	0.200489	0.000410201	0.00674274
Clspn	ENSMUSG00000042489	29.0699	0.589597	0.166904	0.000411586	0.00676021
Strc	ENSMUSG00000033498	32.7958	0.700354	0.198363	0.000414516	0.00680299
Irf2bpl	ENSMUSG00000034168	1312.09	-0.457748	0.129691	0.00041631	0.0068271
Acss2	ENSMUSG00000027605	636.96	0.321793	0.0912013	0.000418115	0.00685133
Rfc3	ENSMUSG00000033970	71.8976	-0.49453	0.140174	0.00041874	0.00685622
Tmem260	ENSMUSG00000036339	443.699	0.270994	0.0768469	0.000421234	0.00689167
Gm7816	ENSMUSG00000083261	571.955	0.393489	0.111614	0.000422776	0.00691149
Sp9	ENSMUSG00000068859	268.056	-0.349328	0.0991223	0.000424745	0.00693828
Lamb3	ENSMUSG00000026639	64.0483	-0.470485	0.13358	0.000428094	0.0069825
Gpsm3	ENSMUSG00000034786	41.7732	-0.588032	0.166954	0.000428119	0.0069825
Dusp14	ENSMUSG00000018648	1230.25	0.50356	0.142992	0.000428959	0.00699076
Farp1	ENSMUSG00000025555	1269.51	-0.328301	0.0932347	0.000429542	0.00699483
Panx1	ENSMUSG00000031934	1225.59	-0.349606	0.0993181	0.000431446	0.00702037
Snrpa1	ENSMUSG00000030512	223.743	-0.365574	0.103874	0.000432506	0.00703216
Usp43	ENSMUSG00000020905	244.066	-0.516491	0.146815	0.000434872	0.00705978
Gm42743	ENSMUSG00000050936	5.18736	-0.651367	0.185155	0.000434878	0.00705978
Gm17641	ENSMUSG00000091272	90.0883	-0.435782	0.123905	0.000436359	0.00707833
Arl6ip4	ENSMUSG00000029404	690.289	-0.37982	0.108053	0.000439532	0.00711724
Ppp3r1	ENSMUSG00000033953	22008.3	0.25108	0.0714313	0.000439776	0.00711724
Crem	ENSMUSG00000063889	279.478	0.408078	0.116095	0.000439714	0.00711724
Dtna	ENSMUSG00000024302	2265.43	0.286611	0.0815819	0.000442788	0.00716046
1700048M11Rik	ENSMUSG00000085637	7.49758	0.698384	0.198849	0.00044454	0.00718324
Gm43759	ENSMUSG00000105368	21.6052	0.643106	0.183122	0.000444922	0.00718389
Ninj2	ENSMUSG00000041377	19.2546	0.679786	0.193599	0.000445906	0.00718869
Gm7097	ENSMUSG00000089835	23.5114	0.629732	0.179339	0.000445755	0.00718869
Enpp1	ENSMUSG00000037370	57.8609	0.514576	0.14658	0.000447189	0.00720384
2900072N19Rik	ENSMUSG00000087018	56.8908	-0.52725	0.150281	0.000450775	0.00725603
Meaf6	ENSMUSG00000028863	2590.76	-0.339136	0.0966932	0.000452612	0.00728
Kcnj2	ENSMUSG00000041695	269.137	0.370879	0.105774	0.000454328	0.007302
Gab2	ENSMUSG00000004508	558.967	-0.386684	0.110307	0.00045569	0.00731549
Net1	ENSMUSG00000021215	278.324	0.442803	0.126326	0.000456192	0.00731549
Slc16a1	ENSMUSG00000032902	2599.98	0.43576	0.124317	0.000456215	0.00731549
Zfp654	ENSMUSG00000047141	152.238	0.461058	0.131564	0.000457565	0.00733153
Shtn1	ENSMUSG00000041362	857.009	-0.510823	0.145828	0.000460179	0.00736778
AC140477.3	ENSMUSG00000113722	83.853	-0.481342	0.137457	0.000462174	0.00739408
Ykt6	ENSMUSG00000002741	3764.43	-0.246789	0.0704931	0.000463691	0.00740161
Kctd13	ENSMUSG00000030685	3360.08	-0.281381	0.0803701	0.00046339	0.00740161
Slc7a1	ENSMUSG00000041313	1378.04	-0.428095	0.122282	0.000463704	0.00740161
Hapln4	ENSMUSG00000007594	402.732	0.583582	0.166771	0.00046646	0.00743391
Zfp395	ENSMUSG00000034522	112.49	-0.456964	0.130579	0.000466095	0.00743391
Zfp60	ENSMUSG00000037640	386.489	0.264818	0.0756812	0.000466792	0.00743391
Efr3a	ENSMUSG00000015002	1462.92	0.396827	0.113456	0.000469404	0.00746984
Mal	ENSMUSG00000027375	2456.89	0.697383	0.199464	0.000471782	0.00750198
Zfp882	ENSMUSG00000089857	37.3921	0.590133	0.168806	0.000472413	0.00750631
Gm15688	ENSMUSG00000089737	19.6855	-0.676811	0.193651	0.000474047	0.00752658
Sp7	ENSMUSG00000060284	33.0972	0.692009	0.198035	0.000475162	0.00753681
AC155241.2	ENSMUSG00000113275	3564.76	-0.53533	0.153203	0.000475411	0.00753681
Gm12481	ENSMUSG00000043770	2677.73	0.536104	0.153461	0.000476863	0.00755411
Arrdc4	ENSMUSG00000042659	511.334	-0.41086	0.117656	0.000479337	0.00758756
Stpg1	ENSMUSG00000028801	57.4074	0.48007	0.137637	0.000486737	0.0076989
Stac	ENSMUSG00000032502	85.3834	-0.560545	0.160741	0.000488014	0.00771327
Itgav	ENSMUSG00000027087	889.892	0.395386	0.113414	0.00048993	0.00773771
A230057D06Rik	ENSMUSG00000109394	94.243	0.437812	0.125595	0.000490476	0.0077405
Zfp667	ENSMUSG00000054893	214.862	0.380986	0.109389	0.000496119	0.00781322
Gm15635	ENSMUSG00000085095	33.1203	0.572759	0.164454	0.000496201	0.00781322
9430053O09Rik	ENSMUSG00000102344	60.1314	-0.554904	0.159322	0.000496018	0.00781322
Eef2k	ENSMUSG00000035064	758.491	-0.414499	0.119027	0.00049692	0.00781865
7530428D23Rik	ENSMUSG00000103441	10.5873	0.697821	0.20044	0.000498708	0.0078409
Chst2	ENSMUSG00000033350	5422.47	-0.164477	0.047248	0.000499291	0.00784418
Cdh4	ENSMUSG00000000305	623.014	-0.475187	0.136542	0.000501129	0.00786717
Ldb1	ENSMUSG00000025223	1330.59	-0.243838	0.0700776	0.000502278	0.00787929
Zfp790	ENSMUSG00000011427	211.541	0.365475	0.105046	0.000502926	0.00788356
Pdzd2	ENSMUSG00000022197	1198.49	-0.333972	0.0960121	0.000504353	0.00790002
Tnrc18	ENSMUSG00000039477	1255.36	-0.438966	0.126229	0.000506022	0.00792024
Ccdc163	ENSMUSG00000028689	33.9557	0.566818	0.163027	0.000507383	0.0079297
Tmem74b	ENSMUSG00000044364	123.31	-0.470302	0.135263	0.00050715	0.0079297
Zfp212	ENSMUSG00000052763	359.251	-0.328158	0.0944136	0.000509425	0.00795568
Arsg	ENSMUSG00000020604	178.513	-0.330739	0.0952003	0.000512505	0.00799123
Ppip5k1	ENSMUSG00000033526	1103.77	0.225816	0.0650026	0.000512845	0.00799123
Fam120a	ENSMUSG00000038014	2639.31	0.261612	0.0753048	0.000512682	0.00799123
Zfp57	ENSMUSG00000036036	485.504	-0.597759	0.172096	0.000513888	0.00800153
Coch	ENSMUSG00000020953	520.004	0.336097	0.0967867	0.00051554	0.00801915
Btaf1	ENSMUSG00000040565	256.019	0.398056	0.114638	0.000516023	0.00801915
Gm10687	ENSMUSG00000097617	92.2135	0.606116	0.174561	0.000516167	0.00801915
Spin3-ps	ENSMUSG00000103801	75.4209	-0.573323	0.165131	0.000516723	0.00802184
Phldb2	ENSMUSG00000033149	82.7358	0.439513	0.126608	0.000517673	0.00803063
Dpysl3	ENSMUSG00000024501	10162.4	-0.666726	0.192089	0.000518659	0.00803999
Abhd17c	ENSMUSG00000038459	1142.54	-0.295377	0.0851131	0.000519674	0.00804977
Shisa6	ENSMUSG00000053930	870.995	-0.268937	0.0775172	0.000521648	0.00807438
Ypel5	ENSMUSG00000039770	2081.54	0.334042	0.0962902	0.00052218	0.00807663
Gm37805	ENSMUSG00000103755	38.0883	-0.593708	0.171156	0.000522757	0.0080796
Cldn14	ENSMUSG00000047109	43.6713	0.692589	0.199678	0.000523323	0.00808239
Tmem50b	ENSMUSG00000022964	3890.64	0.338807	0.0976947	0.00052432	0.00809183
Sgk2	ENSMUSG00000017868	58.5354	0.687423	0.198332	0.000528232	0.0081462
Arl15	ENSMUSG00000042348	1234.95	-0.456811	0.131808	0.000528771	0.00814852
Mpp6	ENSMUSG00000038388	382.267	0.265259	0.0765447	0.000529423	0.00815257
AC151971.5	ENSMUSG00000111264	5.50086	-0.639478	0.184542	0.000529813	0.00815259
Gpr37	ENSMUSG00000039904	814.213	0.422996	0.12213	0.000533224	0.00819304
Gls2	ENSMUSG00000044005	198.806	0.383381	0.110692	0.00053319	0.00819304
Gm14117	ENSMUSG00000042938	208.958	0.342351	0.0988519	0.000533653	0.00819363
Adam17	ENSMUSG00000052593	442.48	0.368066	0.106336	0.000537443	0.00824578
Crispld1	ENSMUSG00000025776	37.2619	0.540207	0.156112	0.000539416	0.00825477
Fam229a	ENSMUSG00000078554	13.5973	-0.683369	0.197465	0.000538775	0.00825477
Uchl1os	ENSMUSG00000087601	44.327	-0.565789	0.163509	0.000539605	0.00825477
Gm43857	ENSMUSG00000104548	1529.66	0.212834	0.0615031	0.000539075	0.00825477
Tmem57	ENSMUSG00000028826	1445.1	-0.240876	0.0696363	0.00054207	0.00828643
Dhrs3	ENSMUSG00000066026	257.834	0.398668	0.115302	0.000545007	0.0083192
Gm26583	ENSMUSG00000097476	4.97969	-0.671651	0.194246	0.00054475	0.0083192
Slc30a2	ENSMUSG00000028836	38.4074	0.628384	0.181786	0.000546807	0.00834059
Kcnv1	ENSMUSG00000022342	2247.77	0.363718	0.105254	0.00054901	0.00836444
Gm9885	ENSMUSG00000052629	110.654	-0.504845	0.146097	0.000549168	0.00836444
Pdcl	ENSMUSG00000009030	713.239	0.31608	0.0914841	0.000550235	0.00836857
Zscan22	ENSMUSG00000054715	305.664	0.415301	0.120202	0.000550238	0.00836857
Cept1	ENSMUSG00000040774	596.376	0.280349	0.0811731	0.00055291	0.00840311
Gm20681	ENSMUSG00000093682	4.1091	0.645368	0.186934	0.00055565	0.00843863
Ret	ENSMUSG00000030110	135.76	-0.461861	0.133789	0.000556123	0.00843864
Fgf1	ENSMUSG00000036585	1187.24	0.478728	0.138681	0.000556456	0.00843864
Zfp72	ENSMUSG00000069184	50.2844	0.5632	0.16317	0.000557221	0.00844414
Ocln	ENSMUSG00000021638	171.586	0.340088	0.0985416	0.000558073	0.00845094
A330009N23Rik	ENSMUSG00000097915	253.376	0.512445	0.148499	0.000558837	0.0084564
Mut	ENSMUSG00000023921	387.964	0.365307	0.105915	0.000562513	0.00850182
Fktn	ENSMUSG00000028414	1008.94	0.315553	0.091499	0.000563279	0.00850182
Hsd3b3	ENSMUSG00000062410	39.4197	-0.559715	0.162289	0.000562905	0.00850182
AC124516.1	ENSMUSG00000112990	9.13921	-0.691468	0.200506	0.000563462	0.00850182
Phpt1	ENSMUSG00000036504	284.324	-0.360329	0.104557	0.000568436	0.00857071
Cmip	ENSMUSG00000034390	630.849	-0.391748	0.113709	0.000570682	0.00859839
Abcc1	ENSMUSG00000023088	413.505	-0.330598	0.0959732	0.000571713	0.00860773
Gm26773	ENSMUSG00000097358	18.1324	0.67759	0.196724	0.000572401	0.00861191
Rps20	ENSMUSG00000028234	322.889	-0.345615	0.100392	0.000575988	0.00865965
Paox	ENSMUSG00000025464	147.088	-0.382237	0.111088	0.000579882	0.0087083
Gm29100	ENSMUSG00000100980	32.254	-0.587094	0.170628	0.000580055	0.0087083
Arhgef10l	ENSMUSG00000040964	482.379	-0.343191	0.0997574	0.000581173	0.00871884
Zfp408	ENSMUSG00000075040	272.113	-0.438379	0.127451	0.000582591	0.00873386
Fam189a1	ENSMUSG00000030518	1409.49	-0.273115	0.0794465	0.000586638	0.00878824
Cnp	ENSMUSG00000006782	12980.5	0.645955	0.187974	0.000589496	0.00882476
Hic1	ENSMUSG00000043099	51.067	0.546052	0.158934	0.000590994	0.00884086
4930402H24Rik	ENSMUSG00000027309	2040.78	0.195189	0.0568236	0.000592537	0.00885763
Dab2	ENSMUSG00000022150	310.194	0.363166	0.105784	0.000596763	0.00891444
Grin2d	ENSMUSG00000002771	835.965	-0.42682	0.124335	0.000597321	0.00891642
Gm44037	ENSMUSG00000107726	15.5981	0.687906	0.200456	0.000599786	0.00894685
Arf6	ENSMUSG00000044147	719.902	-0.341442	0.0995397	0.000603124	0.00899024
Gm6419	ENSMUSG00000072407	247.232	0.451477	0.131754	0.000611016	0.0091014
Eid1	ENSMUSG00000091337	16925	-0.268017	0.0783	0.000619467	0.00922073
Gabrg2	ENSMUSG00000020436	1698.81	0.311174	0.0909448	0.000622616	0.00926102
Ncam1	ENSMUSG00000039542	7230.3	-0.295	0.0862549	0.000625976	0.0093044
Rab11fip5	ENSMUSG00000051343	1581.15	-0.272085	0.0796	0.000630469	0.00936455
Gsn	ENSMUSG00000026879	1032.01	0.664508	0.194424	0.000631251	0.0093666
Usp12	ENSMUSG00000029640	1470.3	-0.232017	0.0678868	0.000631501	0.0093666
Lrrc29	ENSMUSG00000041679	31.8245	-0.640374	0.187401	0.000632831	0.00937969
Wif1	ENSMUSG00000020218	40.0006	0.555085	0.162475	0.000634452	0.00939707
Gm45738	ENSMUSG00000108101	4.19017	-0.630727	0.184648	0.000635896	0.0094118
2210408F21Rik	ENSMUSG00000087380	23.5806	0.631745	0.184972	0.000636998	0.00942145
Akap7	ENSMUSG00000039166	1666.4	-0.289165	0.0846781	0.000638103	0.00943115
Lmtk3	ENSMUSG00000062044	2481.22	-0.54514	0.159778	0.000645209	0.00952946
Dnajc28	ENSMUSG00000039763	161.936	0.462716	0.135637	0.000646254	0.00953816
Gm38080	ENSMUSG00000104361	16.81	0.659391	0.193327	0.000647817	0.00955451
Apaf1	ENSMUSG00000019979	485.409	-0.385287	0.113033	0.000652946	0.00962338
Selenoh	ENSMUSG00000076437	784.379	-0.230953	0.0677763	0.000655406	0.00965285
3830408C21Rik	ENSMUSG00000071181	112.067	-0.485114	0.142425	0.000658983	0.00969872
Nrp2	ENSMUSG00000025969	847.313	-0.43366	0.127386	0.000663376	0.00975652
Cdc42ep2	ENSMUSG00000045664	647	0.422399	0.12411	0.000665449	0.00978015
Fkbp5	ENSMUSG00000024222	842.549	-0.504328	0.148194	0.000666112	0.00978303
Gm9767	ENSMUSG00000039098	51.5092	-0.572849	0.168366	0.00066798	0.00980358
Mphosph8	ENSMUSG00000079184	383.181	0.321268	0.0944344	0.000668898	0.0098102
Lynx1	ENSMUSG00000022594	11147.9	0.400466	0.11776	0.000672153	0.00985104
Slc2a4	ENSMUSG00000018566	56.1389	-0.641502	0.188677	0.000673861	0.00986257
Atf7ip	ENSMUSG00000030213	1531.69	-0.356727	0.104926	0.000674352	0.00986257
Fras1	ENSMUSG00000034687	417.584	0.260843	0.0767226	0.000674298	0.00986257
4833418N02Rik	ENSMUSG00000085287	29.3983	-0.624289	0.183686	0.000677119	0.00989614
Mex3a	ENSMUSG00000074480	210.436	-0.429138	0.12628	0.000678024	0.00989667
Wipf1	ENSMUSG00000075284	300.965	0.364634	0.107299	0.0006781	0.00989667
Rbm12	ENSMUSG00000089824	449.774	-0.32064	0.0944019	0.000682424	0.00995285
8430429K09Rik	ENSMUSG00000034587	285.226	-0.322595	0.0949874	0.00068332	0.00995898
Lrp8os2	ENSMUSG00000073779	58.1297	-0.516847	0.152197	0.000683993	0.00996187
Zfp324	ENSMUSG00000004500	434.902	-0.330947	0.0974703	0.000685371	0.00996808
Ccl2	ENSMUSG00000035385	8.19117	-0.65272	0.192235	0.000685205	0.00996808
Gm11189	ENSMUSG00000058073	180.187	0.420865	0.123987	0.000687712	0.0099952
Rnf146	ENSMUSG00000038876	1609.75	0.267616	0.0788445	0.000688234	0.00999585
Hpgd	ENSMUSG00000031613	83.4855	0.539113	0.158844	0.000688855	0.00999794
Ccdc116	ENSMUSG00000022768	188.201	-0.375076	0.110552	0.000691907	0.0100353
Aspn	ENSMUSG00000021388	9.97888	0.679738	0.200395	0.000693865	0.0100567
Htr7	ENSMUSG00000024798	484.815	-0.338934	0.0999408	0.000695509	0.0100736
Armc6	ENSMUSG00000002343	1360.88	-0.238259	0.0703061	0.000701797	0.0101506
Dcn	ENSMUSG00000019929	364.902	0.446008	0.131603	0.000701377	0.0101506
Miip	ENSMUSG00000029022	333.186	-0.324935	0.0959034	0.000703666	0.0101636
Ly6d	ENSMUSG00000034634	3.25115	0.576005	0.170005	0.000703646	0.0101636
Tcn2	ENSMUSG00000020432	275.845	0.556737	0.164393	0.000707615	0.0102136
Atp13a2	ENSMUSG00000036622	2484.8	-0.322486	0.0952743	0.000712257	0.0102736
Tob2	ENSMUSG00000048546	356.964	0.28857	0.0852651	0.000713371	0.0102826
Pkm	ENSMUSG00000032294	11089.1	0.340494	0.10062	0.000714451	0.0102874
Prpf39	ENSMUSG00000035597	992.232	0.27548	0.0814095	0.000714691	0.0102874
Gprc5b	ENSMUSG00000008734	2325.16	0.3866	0.114275	0.000716804	0.0103108
Fhl1	ENSMUSG00000023092	2943.1	-0.287116	0.0848989	0.00071997	0.0103492
Akap17b	ENSMUSG00000059708	222.024	0.324164	0.0958794	0.000722347	0.0103763
Plb1	ENSMUSG00000029134	41.5667	0.538545	0.159332	0.000724785	0.0104041
Qrfpr	ENSMUSG00000058400	107.52	0.524582	0.155225	0.000726209	0.0104174
Mical1	ENSMUSG00000019823	165.684	-0.413059	0.122238	0.000727144	0.0104237
Fam221b	ENSMUSG00000043633	1468.53	0.494762	0.146468	0.000730309	0.0104619
Vamp7	ENSMUSG00000051412	453.92	0.441242	0.130641	0.000731452	0.0104648
Klhl9	ENSMUSG00000070923	2288.08	0.355773	0.105337	0.000731506	0.0104648
Zfp36l1	ENSMUSG00000021127	641.26	0.23762	0.070369	0.000733434	0.01048
Mettl6	ENSMUSG00000021891	348.004	0.292445	0.0866064	0.00073357	0.01048
Gja1	ENSMUSG00000050953	6015.55	0.41354	0.122491	0.000735282	0.0104973
Eea1	ENSMUSG00000036499	233.901	0.318028	0.0942217	0.000737325	0.0105193
Zfp28	ENSMUSG00000062861	151.818	-0.533506	0.158078	0.000738283	0.0105258
Bnip1	ENSMUSG00000024191	331.273	-0.28765	0.085239	0.000739161	0.0105312
2900064F13Rik	ENSMUSG00000106746	108.775	0.502252	0.148847	0.0007401	0.0105374
Tigd3	ENSMUSG00000044390	131.68	-0.428262	0.126953	0.000742472	0.0105568
Ier5l	ENSMUSG00000089762	337.129	0.451325	0.133785	0.000742135	0.0105568
5033430I15Rik	ENSMUSG00000038152	131.853	-0.482186	0.142976	0.00074491	0.0105843
Txnrd3	ENSMUSG00000000811	108.045	-0.518811	0.153982	0.00075359	0.0106931
AC124577.3	ENSMUSG00000111291	110.446	0.485586	0.144114	0.00075314	0.0106931
Lnpk	ENSMUSG00000009207	717.448	0.348693	0.103499	0.000754309	0.0106961
Stab1	ENSMUSG00000042286	138.503	0.440789	0.130898	0.00075876	0.0107519
Gm44313	ENSMUSG00000106175	581.1	0.484806	0.14398	0.000759443	0.0107543
Ssx2ip	ENSMUSG00000036825	2331.71	-0.267965	0.0795883	0.000760224	0.0107581
Rtcb	ENSMUSG00000001783	1739.6	-0.199037	0.0591219	0.000761135	0.0107637
Zfp41	ENSMUSG00000047003	497.903	-0.337931	0.100398	0.000762883	0.0107812
Rab26	ENSMUSG00000079657	353.99	0.390592	0.116068	0.000764881	0.0108021
Pacs1	ENSMUSG00000024855	1098.75	-0.285128	0.0847426	0.000766458	0.0108171
Rcsd1	ENSMUSG00000040723	116.421	0.44332	0.131786	0.000768354	0.0108361
Islr2	ENSMUSG00000051243	2967.12	-0.364251	0.108298	0.000769872	0.0108361
Cntd1	ENSMUSG00000078653	1471.51	0.331704	0.0986132	0.000769091	0.0108361
AC153969.1	ENSMUSG00000111664	15.8806	-0.673824	0.200337	0.000769733	0.0108361
Per2	ENSMUSG00000055866	321.668	0.332034	0.0987269	0.000770576	0.0108387
Zfp113	ENSMUSG00000037007	164.412	0.353604	0.105153	0.00077169	0.0108471
Slc20a2	ENSMUSG00000037656	1222.58	-0.200688	0.0596931	0.000773841	0.0108701
4833439L19Rik	ENSMUSG00000025871	3655.99	0.274466	0.0816815	0.000778879	0.0109188
Dennd4a	ENSMUSG00000053641	815.821	0.250476	0.0745455	0.000779302	0.0109188
Hist1h4h	ENSMUSG00000060981	14.375	0.672422	0.200124	0.000779342	0.0109188
Zfp853	ENSMUSG00000093910	233.754	-0.384318	0.11438	0.000779395	0.0109188
Faim2	ENSMUSG00000023011	4764.07	0.296685	0.0883168	0.000781316	0.0109311
Gjd3	ENSMUSG00000047197	95.4541	-0.460434	0.137058	0.00078107	0.0109311
Ckmt1	ENSMUSG00000000308	5766.49	0.413624	0.1232	0.000786944	0.0110025
Treml2	ENSMUSG00000071068	22.4352	-0.612181	0.182397	0.000789908	0.0110366
Gp9	ENSMUSG00000030054	6.46245	0.648093	0.193175	0.000793766	0.0110831
Oas3	ENSMUSG00000032661	8.41868	-0.66376	0.197884	0.000795684	0.0111025
Clock	ENSMUSG00000029238	711.303	0.347694	0.103687	0.000798495	0.0111343
Itgal	ENSMUSG00000030830	49.2665	-0.497594	0.148418	0.000800377	0.0111531
Rbfa	ENSMUSG00000024570	728.86	-0.264796	0.079002	0.000802967	0.0111818
Cyb5r3	ENSMUSG00000018042	1833.47	-0.267196	0.0797335	0.000804861	0.0111859
Wnt1	ENSMUSG00000022997	17.4128	-0.6501	0.193981	0.000804162	0.0111859
Fbxl12	ENSMUSG00000066892	370.537	-0.293618	0.0876134	0.000804372	0.0111859
Mfsd11	ENSMUSG00000020818	1353.98	-0.266196	0.079443	0.000805858	0.0111923
Mog	ENSMUSG00000076439	1844.71	0.67011	0.200009	0.000806963	0.0112002
Vash2	ENSMUSG00000037568	230.6	-0.522518	0.156004	0.000809906	0.0112336
Gm43254	ENSMUSG00000105957	58.3711	-0.543296	0.162219	0.00081058	0.0112355
Ralgapa1	ENSMUSG00000021027	1062.45	0.241211	0.0720314	0.000811948	0.0112471
Nde1	ENSMUSG00000022678	457.278	0.423458	0.126543	0.000818836	0.0113275
Prr14l	ENSMUSG00000054280	682.657	0.323394	0.0966406	0.000818795	0.0113275
Tssk6	ENSMUSG00000047654	43.9276	-0.557236	0.166583	0.000822509	0.0113708
Rilp	ENSMUSG00000038195	66.1929	-0.477992	0.142947	0.000826279	0.0114154
Naa60	ENSMUSG00000005982	2809.96	0.17477	0.0522695	0.000826867	0.011416
Ghitm	ENSMUSG00000041028	6704.91	0.372744	0.111498	0.000828608	0.0114325
Kif1a	ENSMUSG00000014602	18376.8	-0.211377	0.0632473	0.000831562	0.0114511
Gm27010	ENSMUSG00000098183	18.0817	0.62699	0.187606	0.000831596	0.0114511
Gm38058	ENSMUSG00000102140	13.8726	-0.669847	0.20042	0.000831128	0.0114511
Lrrk2	ENSMUSG00000036273	129.699	0.392203	0.117409	0.000836296	0.0115083
Ogfr	ENSMUSG00000049401	2137.78	-0.269471	0.0806731	0.000836945	0.0115096
Mapk15	ENSMUSG00000063704	66.1509	-0.662259	0.198355	0.000841557	0.0115655
Chn1os1	ENSMUSG00000085838	2561.37	0.402906	0.120696	0.000843229	0.0115809
Arhgef6	ENSMUSG00000031133	165.782	0.365404	0.109468	0.000843811	0.0115813
Snapc5	ENSMUSG00000032398	320.021	0.484051	0.145027	0.000844896	0.0115886
Aebp1	ENSMUSG00000020473	190.251	0.365345	0.109493	0.000847766	0.01159
Cep97	ENSMUSG00000022604	231.73	0.391544	0.117326	0.000846166	0.01159
Nxpe4	ENSMUSG00000044229	210.858	0.517888	0.15519	0.000846492	0.01159
Acot1	ENSMUSG00000072949	359.468	-0.283495	0.0849534	0.000846676	0.01159
AC127254.1	ENSMUSG00000111654	24.2835	0.630142	0.188849	0.00084761	0.01159
Fpgs	ENSMUSG00000009566	156.456	-0.414902	0.124364	0.00084934	0.011604
CT573034.3	ENSMUSG00000113495	12.5679	-0.664414	0.199172	0.000850289	0.0116094
Slitrk5	ENSMUSG00000033214	1672.89	-0.284805	0.085397	0.000852767	0.0116356
Brsk2	ENSMUSG00000053046	2227.56	-0.212351	0.0636887	0.000855466	0.0116648
AB041806	ENSMUSG00000046109	274.768	-0.540354	0.162124	0.000859272	0.0117091
Cryzl1	ENSMUSG00000058240	614.391	0.301767	0.0905562	0.000861075	0.0117261
Gdf11	ENSMUSG00000025352	650.947	0.320462	0.096194	0.000864055	0.011759
Rnft1	ENSMUSG00000020521	310.843	0.358749	0.107698	0.000865189	0.0117668
Apba1	ENSMUSG00000024897	4869.75	-0.28793	0.0864523	0.000866874	0.0117676
Haus7	ENSMUSG00000031371	116.175	-0.403043	0.121005	0.000865937	0.0117676
Gm16617	ENSMUSG00000097633	9.49118	-0.667201	0.200331	0.000866934	0.0117676
Rnd2	ENSMUSG00000001313	3445.27	0.358543	0.107681	0.000869461	0.0117889
Gipr	ENSMUSG00000030406	59.7763	-0.569884	0.171155	0.000869628	0.0117889
Gm9752	ENSMUSG00000025450	93.5264	-0.53234	0.159917	0.00087207	0.0117991
Ebp	ENSMUSG00000031168	512.902	0.399821	0.120107	0.000871987	0.0117991
Zfp661	ENSMUSG00000034800	166.691	0.381841	0.114695	0.000870994	0.0117991
E4f1	ENSMUSG00000024137	370.745	-0.382493	0.114925	0.000874107	0.0118191
Prr33	ENSMUSG00000043795	18.2722	-0.664611	0.199793	0.000879458	0.0118837
Msantd4	ENSMUSG00000041124	1177.78	0.347665	0.104525	0.000880572	0.0118911
Mmaa	ENSMUSG00000037022	364.156	0.290358	0.087317	0.000883146	0.0119182
Pdp1	ENSMUSG00000049225	1625.25	0.250117	0.0752214	0.000883938	0.0119212
Stim1	ENSMUSG00000030987	1504.18	-0.211427	0.0636088	0.000887776	0.0119576
Usp22	ENSMUSG00000042506	8534.83	-0.350669	0.1055	0.000887737	0.0119576
Rab3d	ENSMUSG00000019066	579.837	-0.321466	0.0967241	0.000888832	0.0119641
Mrc2	ENSMUSG00000020695	128.735	0.411675	0.123876	0.000889646	0.0119674
Gm26700	ENSMUSG00000097201	4.88363	-0.609783	0.183522	0.000891597	0.0119859
Sdha	ENSMUSG00000021577	3808.87	0.211314	0.0636152	0.000894553	0.012018
Efemp1	ENSMUSG00000020467	85.1319	0.542008	0.163204	0.000896791	0.0120403
Pip4k2b	ENSMUSG00000018547	3615.34	-0.291399	0.0877606	0.000898924	0.0120533
Pnrc1	ENSMUSG00000040128	679.381	0.348223	0.10488	0.00089948	0.0120533
Gm17530	ENSMUSG00000103731	12.7277	0.660127	0.198808	0.000898783	0.0120533
Phyhipl	ENSMUSG00000037747	5002.05	0.320424	0.09652	0.000900903	0.0120646
Triobp	ENSMUSG00000033088	183.908	-0.364511	0.109831	0.000903959	0.0120978
Ift52	ENSMUSG00000017858	416.028	0.303639	0.0914953	0.00090459	0.0120985
AI606473	ENSMUSG00000093738	27.3131	-0.646069	0.194764	0.00090927	0.0121534
Cacna1b	ENSMUSG00000004113	1331.85	-0.398084	0.120028	0.000911228	0.0121718
Ski	ENSMUSG00000029050	3177.08	-0.21822	0.0658396	0.000918368	0.0122593
Nck2	ENSMUSG00000066877	514.006	-0.376271	0.113549	0.000920575	0.012281
Acsl6	ENSMUSG00000020333	2245.24	0.323261	0.0975604	0.000921555	0.0122836
Fn3k	ENSMUSG00000025175	336.577	0.36416	0.109908	0.000921941	0.0122836
Tlr3	ENSMUSG00000031639	144.551	0.464343	0.140173	0.000924151	0.0123052
Alg12	ENSMUSG00000035845	211.093	0.322612	0.0973977	0.000925274	0.0123123
Tmem125	ENSMUSG00000050854	285.25	0.653139	0.197207	0.000926475	0.0123205
Ip6k1	ENSMUSG00000032594	5082.44	-0.200625	0.0605941	0.000929754	0.0123562
Gm7332	ENSMUSG00000080875	459.332	-0.313357	0.0946548	0.000931198	0.0123676
Tpp1	ENSMUSG00000030894	997.374	0.445123	0.134464	0.000931812	0.0123679
Slamf9	ENSMUSG00000026548	22.7742	-0.633888	0.191525	0.000934032	0.0123895
Fam136a	ENSMUSG00000057497	612.605	0.335107	0.101276	0.000936831	0.0124188
Coro1c	ENSMUSG00000004530	2322.59	-0.298667	0.0902732	0.000938022	0.0124267
Ppp1r14a	ENSMUSG00000037166	111.317	0.641194	0.193897	0.000943418	0.0124903
Patz1	ENSMUSG00000020453	627.302	-0.315248	0.0953546	0.000946186	0.012519
Gm26642	ENSMUSG00000097680	144.553	0.453794	0.137306	0.000949829	0.0125593
4930513N10Rik	ENSMUSG00000074136	36.4701	-0.592011	0.179247	0.000957346	0.0126507
Gm43660	ENSMUSG00000107352	91.551	-0.500147	0.151448	0.000958514	0.0126582
Dok2	ENSMUSG00000022102	30.3852	-0.580058	0.175949	0.000978178	0.0128941
Loxl1	ENSMUSG00000032334	74.8215	0.46024	0.139594	0.000977298	0.0128941
Gm12312	ENSMUSG00000082145	82.8371	0.526541	0.159717	0.000978225	0.0128941
Ncbp2	ENSMUSG00000022774	1223.61	0.26945	0.0817497	0.000980605	0.0129011
Tmem164	ENSMUSG00000047045	1375.2	-0.318099	0.0965061	0.000980169	0.0129011
Fhl4	ENSMUSG00000050035	23.6	-0.629091	0.190845	0.000979498	0.0129011
2700046A07Rik	ENSMUSG00000041789	26.7902	0.634987	0.192663	0.000981254	0.0129016
Dffb	ENSMUSG00000029027	178.384	-0.375182	0.11385	0.000982776	0.0129135
Fgfr2	ENSMUSG00000030849	536.622	0.266717	0.0809546	0.000985463	0.0129407
Dio2	ENSMUSG00000007682	1942.36	0.399354	0.121228	0.000986923	0.0129485
Pcdh20	ENSMUSG00000050505	490.052	0.301414	0.0915006	0.000987297	0.0129485
Hdlbp	ENSMUSG00000034088	2990.51	0.183064	0.0555935	0.000991577	0.0129884
Gm5601	ENSMUSG00000100153	1891.3	-0.179924	0.0546381	0.000991218	0.0129884
Gm2115	ENSMUSG00000097789	553.457	0.286273	0.0869415	0.000992264	0.0129893
Jam2	ENSMUSG00000053062	1019.44	0.399814	0.12152	0.00100148	0.0131017
St8sia2	ENSMUSG00000025789	203.777	-0.570515	0.17346	0.00100531	0.0131437
Nprl3	ENSMUSG00000020289	967.536	-0.234165	0.0712013	0.00100624	0.0131476
Atp6v1d	ENSMUSG00000021114	2867.77	0.396722	0.120656	0.00100886	0.0131654
D030055H07Rik	ENSMUSG00000086296	106.483	-0.428736	0.130389	0.00100857	0.0131654
Lrfn2	ENSMUSG00000040490	621.873	-0.39644	0.120585	0.00101035	0.0131767
Rln1	ENSMUSG00000039097	35.3512	-0.566691	0.17242	0.00101375	0.0132046
Bmt2	ENSMUSG00000042742	544.649	0.367942	0.111945	0.00101329	0.0132046
Gm45767	ENSMUSG00000110702	1161.56	0.556379	0.169374	0.00102014	0.0132796
Gpr173	ENSMUSG00000056679	590.046	-0.314564	0.095773	0.00102172	0.0132919
Rrnad1	ENSMUSG00000004896	796.367	0.210388	0.0640643	0.00102339	0.0133054
Mxd4	ENSMUSG00000037235	2470.35	0.266227	0.0810864	0.0010262	0.0133336
Ccdc124	ENSMUSG00000007721	2571.52	0.202376	0.0616489	0.0010281	0.01335
Rcl1	ENSMUSG00000024785	382.879	-0.26626	0.0811248	0.00103038	0.0133713
2810407A14Rik	ENSMUSG00000055972	21.942	0.655678	0.199825	0.00103347	0.0134031
Echdc1	ENSMUSG00000019883	1468.91	0.291551	0.0888664	0.00103522	0.0134128
Brd4	ENSMUSG00000024002	1186.28	-0.279442	0.0851774	0.00103549	0.0134128
Gm14820	ENSMUSG00000087193	186.429	-0.427825	0.130459	0.00104038	0.0134678
S100a10	ENSMUSG00000041959	602.006	0.271941	0.0829411	0.00104276	0.0134903
Pnma1	ENSMUSG00000054383	205.336	-0.461671	0.140836	0.00104519	0.0135133
Prtn3	ENSMUSG00000057729	67.6384	-0.437945	0.133628	0.00104791	0.0135318
Gm28424	ENSMUSG00000101037	37.4147	0.536256	0.163625	0.00104786	0.0135318
Pla2g7	ENSMUSG00000023913	871.907	0.482593	0.147279	0.00105022	0.0135533
Cpz	ENSMUSG00000036596	16.476	0.639794	0.195269	0.00105114	0.0135568
Aspdh	ENSMUSG00000038704	104.588	0.499081	0.152356	0.00105378	0.0135825
Slc12a9	ENSMUSG00000037344	680.111	-0.455793	0.139223	0.00106102	0.0136605
Serpinb6b	ENSMUSG00000042842	23.1381	0.585904	0.178968	0.00106114	0.0136605
Fcho1	ENSMUSG00000070000	760.729	-0.447591	0.136758	0.00106466	0.0136974
Esco1	ENSMUSG00000024293	93.2183	0.443695	0.135579	0.00106561	0.0137013
Prkch	ENSMUSG00000021108	206.39	-0.414354	0.126622	0.00106646	0.0137038
Pdgfd	ENSMUSG00000032006	46.4927	0.547454	0.167347	0.00107027	0.0137413
Smim15	ENSMUSG00000071180	633.324	0.344937	0.105445	0.00107069	0.0137413
Bet1	ENSMUSG00000032757	505.092	0.386494	0.118164	0.00107237	0.0137544
4933412A08Rik	ENSMUSG00000043623	66.4297	-0.517845	0.158344	0.00107407	0.0137678
R3hcc1	ENSMUSG00000034194	723.17	-0.337762	0.103355	0.00108319	0.0138762
Tmem64	ENSMUSG00000043252	1129.78	0.338305	0.103548	0.00108639	0.0139087
Bco2	ENSMUSG00000032066	40.1068	0.615367	0.188372	0.00108784	0.0139188
Adgrl4	ENSMUSG00000039167	177.136	0.50828	0.155623	0.0010904	0.0139431
Nol9	ENSMUSG00000028948	601.929	-0.369866	0.113251	0.00109124	0.0139434
Gm13910	ENSMUSG00000063684	1421.65	0.449283	0.137574	0.00109176	0.0139434
Cacfd1	ENSMUSG00000015488	1433.39	-0.19524	0.0598217	0.00109966	0.0140294
Ak3l2-ps	ENSMUSG00000081957	95.6625	0.468861	0.143661	0.00109983	0.0140294
Nckap5l	ENSMUSG00000023009	533.8	-0.347201	0.106398	0.00110146	0.014033
Becn1	ENSMUSG00000035086	2259.38	0.213452	0.0654079	0.00110085	0.014033
Tmem126b	ENSMUSG00000030614	437.051	0.353455	0.108338	0.00110422	0.0140512
Ints13	ENSMUSG00000040250	233.651	0.362084	0.110982	0.00110417	0.0140512
2810459M11Rik	ENSMUSG00000026227	454.12	-0.346135	0.106121	0.0011075	0.0140844
Gm8508	ENSMUSG00000049477	89.2901	0.406009	0.124511	0.00111087	0.0141187
Tsc22d3	ENSMUSG00000031431	2343.07	0.356923	0.109472	0.00111248	0.0141305
Gm12870	ENSMUSG00000082279	143.326	-0.416302	0.127695	0.0011136	0.0141362
Dusp10	ENSMUSG00000039384	169.858	0.439484	0.134821	0.00111507	0.014142
Ccdc125	ENSMUSG00000048924	72.8271	0.497272	0.152553	0.00111541	0.014142
Dok5	ENSMUSG00000027560	680.295	-0.235356	0.0722072	0.00111628	0.0141428
Ankrd29	ENSMUSG00000057766	317.365	0.32704	0.10034	0.00111682	0.0141428
Myo1d	ENSMUSG00000035441	111.26	0.586178	0.179864	0.001118	0.0141451
Pdzk1	ENSMUSG00000038298	275.657	0.271657	0.0833577	0.00111835	0.0141451
Slc5a2	ENSMUSG00000030781	162.161	-0.33274	0.102123	0.00112115	0.0141719
Cdh24	ENSMUSG00000059674	247.256	-0.532563	0.163496	0.00112463	0.0142073
Gm12445	ENSMUSG00000081483	35.696	0.622576	0.191144	0.00112553	0.0142102
Gpr83	ENSMUSG00000031932	609.16	0.349982	0.10747	0.00112771	0.014229
Zfp133-ps	ENSMUSG00000083674	61.1304	0.539697	0.165796	0.00113314	0.014289
Cpsf4	ENSMUSG00000029625	616.268	-0.321606	0.098817	0.0011357	0.0143127
Dclk2	ENSMUSG00000028078	2021.89	-0.346894	0.106667	0.00114543	0.0144106
Scrg1	ENSMUSG00000031610	495.572	0.390925	0.120207	0.00114553	0.0144106
Mir124-2hg	ENSMUSG00000100252	1156.5	-0.375955	0.115592	0.00114423	0.0144106
Sh2b2	ENSMUSG00000005057	182.104	-0.428856	0.13188	0.00114647	0.0144137
Mrpl23	ENSMUSG00000037772	76.0374	-0.447612	0.137662	0.00114785	0.0144224
Hapln1	ENSMUSG00000021613	1018.78	0.438475	0.134902	0.00115277	0.0144604
Arhgef33	ENSMUSG00000054901	30.2857	-0.581595	0.178937	0.00115294	0.0144604
AC096628.2	ENSMUSG00000114858	294.251	-0.35376	0.108835	0.00115237	0.0144604
Ube2v2	ENSMUSG00000022674	397.815	0.380432	0.117053	0.00115369	0.0144611
Ackr4	ENSMUSG00000079355	144.745	0.431739	0.132856	0.0011554	0.0144739
Parp14	ENSMUSG00000034422	25.2534	-0.620663	0.191021	0.00115737	0.01449
Maz	ENSMUSG00000030678	6197.85	-0.233597	0.0719083	0.00115998	0.0145139
Ctc1	ENSMUSG00000020898	512.001	-0.375418	0.115586	0.00116237	0.0145352
Pim1	ENSMUSG00000024014	77.8152	-0.517034	0.159248	0.00116739	0.0145892
Dbr1	ENSMUSG00000032469	338.784	-0.257537	0.0793514	0.00117237	0.0146427
Gm8116	ENSMUSG00000059422	44.6085	0.513667	0.158284	0.00117361	0.0146495
Pspc1	ENSMUSG00000021938	1099.45	-0.30976	0.0954666	0.00117576	0.0146677
Ppp1r3b	ENSMUSG00000046794	31.7912	0.568916	0.175358	0.00117738	0.0146742
Gm7099	ENSMUSG00000060647	220.088	0.529452	0.163198	0.00117769	0.0146742
Abce1	ENSMUSG00000058355	956.079	0.345523	0.106568	0.00118586	0.0147584
2810402E24Rik	ENSMUSG00000099966	92.3292	-0.472894	0.145848	0.00118539	0.0147584
Smoc1	ENSMUSG00000021136	347.49	-0.308421	0.0951846	0.0011943	0.0148547
Ica1l	ENSMUSG00000026018	1161.28	-0.273457	0.0844237	0.00119906	0.014905
Tbx1	ENSMUSG00000009097	12.9486	0.639363	0.197415	0.00120083	0.0149183
A130010J15Rik	ENSMUSG00000079144	221.133	-0.329899	0.101873	0.00120235	0.0149282
Gm45096	ENSMUSG00000108739	5.09188	-0.606963	0.187443	0.00120323	0.0149303
Ranbp6	ENSMUSG00000074909	332.369	0.313826	0.0969257	0.00120457	0.0149381
Neurl4	ENSMUSG00000047284	1337.21	-0.310998	0.0960772	0.00120808	0.0149728
Mpdu1	ENSMUSG00000018761	1081.99	-0.210488	0.0650418	0.00121133	0.0149883
Zfp609	ENSMUSG00000040524	640.19	-0.32422	0.100187	0.00121148	0.0149883
C78859	ENSMUSG00000110710	542.746	0.387773	0.119816	0.00121049	0.0149883
Gm37460	ENSMUSG00000104282	25.4731	0.570215	0.176214	0.00121246	0.0149916
Tns3	ENSMUSG00000020422	1753.29	0.271094	0.0837942	0.00121542	0.0150105
D430036J16Rik	ENSMUSG00000097466	105.231	-0.430109	0.132941	0.00121495	0.0150105
Usp33	ENSMUSG00000025437	1853.41	0.17375	0.0537232	0.00121995	0.0150398
Gpr149	ENSMUSG00000043441	147.56	-0.520364	0.160895	0.00121992	0.0150398
Amer3	ENSMUSG00000045174	748.094	-0.365719	0.11307	0.00121872	0.0150398
Snord59a	ENSMUSG00000064778	6.73087	-0.631458	0.195302	0.00122396	0.0150804
Ilvbl	ENSMUSG00000032763	244.79	-0.39642	0.122634	0.00122689	0.0150928
BC043934	ENSMUSG00000056418	46.3942	-0.59257	0.183316	0.00122713	0.0150928
Gm37940	ENSMUSG00000103899	13.5793	0.64818	0.200501	0.00122581	0.0150928
Ube2l3	ENSMUSG00000038965	3290.56	0.271282	0.0839427	0.00123032	0.0151232
Acbd5	ENSMUSG00000026781	905.071	0.352059	0.108994	0.00123752	0.0152028
Sbno2	ENSMUSG00000035673	197.339	-0.370111	0.114624	0.00124255	0.0152557
Tcea2	ENSMUSG00000059540	544.675	-0.263064	0.0814821	0.00124445	0.01527
Hadh	ENSMUSG00000027984	507.948	0.374962	0.116188	0.00125007	0.0153291
Gm12696	ENSMUSG00000084159	1324.64	0.371431	0.115099	0.00125073	0.0153291
Cdc37l1	ENSMUSG00000024780	2285.4	0.235226	0.0729123	0.00125466	0.0153682
Mtss1	ENSMUSG00000022353	1307.68	-0.456676	0.141568	0.00125606	0.0153717
C3ar1	ENSMUSG00000040552	53.9665	-0.51821	0.160656	0.00125714	0.0153717
Tmem203	ENSMUSG00000078201	467.968	-0.252973	0.0784234	0.00125649	0.0153717
Gm694	ENSMUSG00000070637	30.7793	0.590729	0.183178	0.00126021	0.0154002
Gm5298	ENSMUSG00000107259	209.605	0.380318	0.117944	0.00126164	0.0154087
Hspa5	ENSMUSG00000026864	6777.76	0.287036	0.0890366	0.00126503	0.0154412
Cdk5rap3	ENSMUSG00000018669	536.107	-0.355566	0.110318	0.00126817	0.0154615
Snx1	ENSMUSG00000032382	559.121	0.357656	0.110966	0.00126808	0.0154615
1700067K01Rik	ENSMUSG00000046408	23.3868	-0.619772	0.192309	0.00126948	0.0154684
1110006O24Rik	ENSMUSG00000107121	40.4918	-0.62068	0.192616	0.00127131	0.0154818
Gm26752	ENSMUSG00000097541	171.116	-0.549126	0.170457	0.00127525	0.0155207
Mpzl3	ENSMUSG00000070305	110.343	0.473801	0.147085	0.00127623	0.0155237
Mfsd14b	ENSMUSG00000038212	844.866	0.273641	0.0849632	0.00127879	0.0155355
Cep76	ENSMUSG00000073542	179.07	0.322066	0.0999999	0.00127896	0.0155355
AA914427	ENSMUSG00000103149	16.5154	0.645711	0.200497	0.00127943	0.0155355
Msl3l2	ENSMUSG00000047669	437.396	-0.282267	0.0876523	0.00128055	0.0155401
2810403A07Rik	ENSMUSG00000028060	1390.8	-0.312859	0.097167	0.00128276	0.015558
AC149090.1	ENSMUSG00000095041	7691.83	-0.438975	0.136393	0.00128884	0.0156226
Grik5	ENSMUSG00000003378	4570.2	-0.398613	0.123873	0.00129121	0.0156333
Gm16042	ENSMUSG00000107724	358.472	0.385314	0.119737	0.00129082	0.0156333
H2-Q2	ENSMUSG00000091705	61.2569	-0.469937	0.146049	0.00129239	0.0156386
BC030500	ENSMUSG00000049946	402.098	-0.293565	0.0912703	0.00129794	0.0156966
1700055D18Rik	ENSMUSG00000070997	22.2328	-0.609194	0.189411	0.00129876	0.0156974
Bcl9	ENSMUSG00000038256	973.681	-0.334145	0.103989	0.00131233	0.0158524
Epb41l2	ENSMUSG00000019978	2516.32	0.284488	0.0885465	0.00131418	0.0158616
Minpp1	ENSMUSG00000024896	1803.43	-0.183052	0.0569765	0.00131461	0.0158616
Il34	ENSMUSG00000031750	1177.89	0.290142	0.0903316	0.00131831	0.0158962
Ndufb10	ENSMUSG00000040048	2493.68	0.321268	0.100028	0.00131909	0.0158962
Wfikkn1	ENSMUSG00000071192	15.12	-0.6329	0.197064	0.00131976	0.0158962
Agpat1	ENSMUSG00000034254	2757.76	0.21168	0.0659426	0.00132707	0.0159709
Vstm4	ENSMUSG00000050666	89.8315	0.413856	0.128928	0.00132748	0.0159709
AC122357.2	ENSMUSG00000113623	6.3144	-0.629153	0.196013	0.00132848	0.0159738
Nek1	ENSMUSG00000031644	234.399	0.349875	0.109066	0.00133706	0.0160677
Arhgef15	ENSMUSG00000052921	530.02	-0.311252	0.097036	0.00133849	0.0160757
Atp9a	ENSMUSG00000027546	4488.52	-0.307326	0.0958522	0.0013448	0.0161422
E2f6	ENSMUSG00000057469	489.94	0.31366	0.097837	0.00134619	0.0161496
Ptpn3	ENSMUSG00000038764	845.429	0.252465	0.0788007	0.00135608	0.016259
Foxg1	ENSMUSG00000020950	1823.47	-0.316578	0.0988187	0.00135711	0.0162621
Nr1i3	ENSMUSG00000005677	1217.21	0.342491	0.106955	0.00136381	0.0163143
Bhlhe41	ENSMUSG00000030256	657.026	-0.313837	0.0980026	0.00136319	0.0163143
Psme2b	ENSMUSG00000078153	749.898	-0.211766	0.066125	0.00136232	0.0163143
Shroom4	ENSMUSG00000068270	62.716	0.453825	0.141758	0.00136761	0.0163505
Mbp	ENSMUSG00000041607	76143.4	0.638947	0.19963	0.00137115	0.0163834
Bcl2	ENSMUSG00000057329	394.313	0.291047	0.0909732	0.00137778	0.0164533
Gm26702	ENSMUSG00000097872	3118.72	-0.254237	0.079489	0.00138196	0.0164939
Phospho2	ENSMUSG00000027088	700.726	0.317348	0.099249	0.00138629	0.0165067
Swt1	ENSMUSG00000052748	65.6437	0.436421	0.136495	0.00138698	0.0165067
4930453N24Rik	ENSMUSG00000059920	509.825	0.299798	0.093757	0.00138575	0.0165067
4933439C10Rik	ENSMUSG00000072893	701.556	-0.313851	0.0981524	0.00138582	0.0165067
AC153548.4	ENSMUSG00000112491	20.3949	-0.610749	0.191016	0.00138691	0.0165067
Gm44430	ENSMUSG00000107698	9.32702	0.630401	0.197258	0.00139432	0.0165846
Mfap3l	ENSMUSG00000031647	531.104	0.38723	0.121178	0.0013957	0.0165917
Tuba1c	ENSMUSG00000043091	29.2789	-0.601048	0.188113	0.00139759	0.0166048
Drap1	ENSMUSG00000024914	531.847	-0.251849	0.0788336	0.00139984	0.0166062
4930535I16Rik	ENSMUSG00000096969	35.1983	-0.599745	0.187726	0.0013993	0.0166062
1110035H17Rik	ENSMUSG00000099098	103.556	-0.54373	0.170201	0.00140009	0.0166062
Gm7628	ENSMUSG00000025644	15.2591	-0.640173	0.200419	0.00140234	0.0166235
Csf2rb	ENSMUSG00000071713	38.1766	-0.595847	0.186571	0.00140477	0.0166428
Ticam1	ENSMUSG00000047123	142.021	0.394773	0.123648	0.00140942	0.0166885
Anxa5	ENSMUSG00000027712	373.216	0.440444	0.137964	0.00141072	0.0166944
Glyctk	ENSMUSG00000020258	191.791	-0.351284	0.110056	0.00141348	0.0167177
Gm996	ENSMUSG00000029419	3072.31	-0.258087	0.0808685	0.00141567	0.0167341
Mgp	ENSMUSG00000030218	214.622	0.480619	0.15062	0.00141814	0.0167539
Mylk2	ENSMUSG00000027470	5.97961	-0.607196	0.190327	0.00142134	0.0167778
Ilf3	ENSMUSG00000032178	1289.48	-0.324151	0.101614	0.00142256	0.0167778
Kcnh2	ENSMUSG00000038319	368.204	-0.338804	0.106202	0.00142179	0.0167778
Uckl1os	ENSMUSG00000010492	428.335	-0.440459	0.13809	0.00142441	0.0167802
Pdhb	ENSMUSG00000021748	2170.96	0.36434	0.114224	0.00142425	0.0167802
Brms1	ENSMUSG00000080268	222.738	0.475112	0.148961	0.00142517	0.0167802
Gm15567	ENSMUSG00000084974	95.6995	-0.399681	0.125321	0.00142638	0.0167849
Eif4ebp1	ENSMUSG00000031490	110.684	-0.484708	0.152007	0.00142899	0.0167874
Tspoap1	ENSMUSG00000034156	2346.43	-0.246431	0.0772819	0.00142903	0.0167874
Kbtbd11	ENSMUSG00000055675	2230.63	0.28053	0.0879711	0.00142819	0.0167874
Olfr464	ENSMUSG00000060787	6.98822	0.590166	0.185088	0.00142979	0.0167874
Ube2i	ENSMUSG00000015120	379.692	-0.495164	0.155372	0.00143773	0.0168712
Nckap1l	ENSMUSG00000022488	177.409	0.450851	0.141479	0.00143902	0.0168769
Slc16a4	ENSMUSG00000027896	69.4981	0.545647	0.171336	0.00144921	0.0169869
Ttc33	ENSMUSG00000022151	591.404	0.296759	0.0931904	0.00145033	0.0169905
Ctsd	ENSMUSG00000007891	4828.44	0.377452	0.1186	0.00145985	0.0170925
Cetn2	ENSMUSG00000031347	594.316	0.34997	0.109995	0.00146411	0.0171327
Irf8	ENSMUSG00000041515	152.363	-0.42501	0.133604	0.00146715	0.0171587
Dgat2	ENSMUSG00000030747	2013.95	-0.296743	0.0933046	0.00147087	0.0171927
Gramd3	ENSMUSG00000001700	537.863	0.520614	0.163748	0.00147598	0.017214
Dynll1	ENSMUSG00000009013	3214.47	0.35157	0.110572	0.00147503	0.017214
Ky	ENSMUSG00000035606	115.878	0.458997	0.144356	0.00147467	0.017214
2410002F23Rik	ENSMUSG00000045411	1739.79	-0.246123	0.077412	0.00147587	0.017214
Cldn2	ENSMUSG00000047230	35.6723	0.558191	0.175687	0.00148711	0.0173246
Gm39822	ENSMUSG00000110618	88.4167	0.561041	0.176579	0.00148663	0.0173246
Btbd9	ENSMUSG00000062202	1501.03	-0.258316	0.0813263	0.00149171	0.0173589
Snhg20	ENSMUSG00000086859	460.184	-0.275	0.0865782	0.00149154	0.0173589
Gm7467	ENSMUSG00000098449	37.3373	-0.530851	0.167166	0.00149525	0.0173904
Smad1	ENSMUSG00000031681	593.464	-0.301644	0.0949929	0.00149608	0.0173904
Slc1a6	ENSMUSG00000005357	192.058	-0.470557	0.148314	0.0015102	0.0175448
Gm15753	ENSMUSG00000082088	24.2496	-0.609968	0.192267	0.00151126	0.0175473
Srgap1	ENSMUSG00000020121	650.521	-0.422546	0.133247	0.00151838	0.0176008
Foxk2	ENSMUSG00000039275	3192.38	-0.197006	0.0621213	0.00151748	0.0176008
Disp3	ENSMUSG00000041544	341.345	0.303739	0.0957804	0.00151809	0.0176008
Bbs12	ENSMUSG00000051444	95.4706	-0.372344	0.117488	0.00152861	0.0176998
Gm12996	ENSMUSG00000086417	7.73922	-0.627438	0.19798	0.00152859	0.0176998
Slc25a35	ENSMUSG00000018740	157.679	0.325862	0.102836	0.00153094	0.0177169
Chac2	ENSMUSG00000020309	376.859	0.257644	0.081313	0.00153201	0.0177196
Foxo1	ENSMUSG00000044167	930.376	-0.252194	0.0796083	0.00153527	0.0177475
Lurap1l	ENSMUSG00000048706	363.943	0.354062	0.111784	0.00153827	0.0177724
Gnb1l	ENSMUSG00000000884	83.3605	-0.389451	0.123012	0.00154576	0.0178404
Hdhd2	ENSMUSG00000025421	1640.38	0.317067	0.10015	0.00154586	0.0178404
Tubb5	ENSMUSG00000001525	33493.5	-0.31506	0.0995363	0.00154935	0.0178708
Gpr156	ENSMUSG00000046961	41.3705	-0.544171	0.171967	0.00155411	0.017906
C2cd4a	ENSMUSG00000047990	13.7012	-0.633047	0.200046	0.00155346	0.017906
Ptpn20	ENSMUSG00000021940	39.1434	-0.523459	0.16545	0.00155693	0.0179095
Olig1	ENSMUSG00000046160	5839.55	0.354859	0.112158	0.00155653	0.0179095
Fam19a1	ENSMUSG00000059187	851.297	0.310173	0.0980415	0.00155783	0.0179095
Gm10524	ENSMUSG00000097141	99.747	-0.546313	0.172678	0.00155737	0.0179095
Stk16	ENSMUSG00000026201	7106.34	0.358554	0.113347	0.0015598	0.0179223
Fam110b	ENSMUSG00000049119	1526.34	-0.222092	0.0702351	0.0015662	0.017986
Ripk4	ENSMUSG00000005251	22.701	-0.57785	0.18278	0.00156982	0.0180177
Pigm	ENSMUSG00000050229	467.729	0.242861	0.0768434	0.00157516	0.018069
AW551984	ENSMUSG00000038112	552.091	-0.473677	0.149894	0.00157724	0.0180831
Yrdc	ENSMUSG00000028889	602.726	-0.357922	0.113275	0.00157892	0.018085
AA986860	ENSMUSG00000042510	45.253	0.566576	0.179311	0.00157913	0.018085
Gm26582	ENSMUSG00000097479	2796.16	0.19993	0.0632929	0.00158416	0.0181326
Myot	ENSMUSG00000024471	3.75874	-0.576024	0.18243	0.00159125	0.0182017
Lyrm9	ENSMUSG00000072640	1156.42	-0.227639	0.0720976	0.00159193	0.0182017
Adcyap1r1	ENSMUSG00000029778	5272.08	-0.282061	0.0893526	0.00159553	0.0182329
Plaa	ENSMUSG00000028577	704.744	-0.277182	0.0878257	0.00159925	0.0182455
Crybb1	ENSMUSG00000029343	143.888	0.554042	0.175534	0.00159773	0.0182455
Mcat	ENSMUSG00000048755	612.148	-0.282457	0.0894938	0.00159858	0.0182455
Sox1	ENSMUSG00000096014	482.549	-0.275201	0.0872268	0.00160499	0.018301
Nuf2	ENSMUSG00000026683	47.7091	0.551382	0.174821	0.0016106	0.0183551
Ptx4	ENSMUSG00000044172	15.0774	-0.628144	0.199197	0.00161396	0.0183734
Gm15317	ENSMUSG00000087282	10.1995	-0.631747	0.200334	0.00161339	0.0183734
Lrrd1	ENSMUSG00000040367	8.11024	0.628317	0.199292	0.0016174	0.0183925
Hook2	ENSMUSG00000052566	136.03	-0.514434	0.163169	0.00161731	0.0183925
Usf2	ENSMUSG00000058239	704.64	-0.309441	0.0981797	0.00162277	0.0184436
Rp9	ENSMUSG00000032239	745.093	-0.302583	0.0960249	0.00162666	0.0184678
Sv2b	ENSMUSG00000053025	9990.11	0.149517	0.0474478	0.00162607	0.0184678
Josd2	ENSMUSG00000038695	781.221	0.4096	0.130002	0.00162871	0.018481
Gm7061	ENSMUSG00000082776	6.99012	0.627712	0.199267	0.00163211	0.0185002
Gm43096	ENSMUSG00000104882	132.391	0.431005	0.136823	0.00163216	0.0185002
Rev1	ENSMUSG00000026082	456.772	-0.240978	0.076512	0.00163528	0.0185255
Shb	ENSMUSG00000044813	215.747	-0.474757	0.150752	0.00163685	0.0185333
Ciao1	ENSMUSG00000003662	1114.22	0.205884	0.0653866	0.00163987	0.0185574
Kctd18	ENSMUSG00000054770	392.863	-0.269379	0.0855799	0.00164564	0.0186127
Tmem68	ENSMUSG00000028232	954.119	0.345312	0.109749	0.00165297	0.0186856
Rgs9	ENSMUSG00000020599	898.338	-0.216872	0.0689309	0.00165394	0.0186863
Ube2w	ENSMUSG00000025939	1523.75	0.290488	0.0923687	0.00166157	0.0187423
Thap1	ENSMUSG00000037214	286.67	0.371193	0.118026	0.00166088	0.0187423
Gm20659	ENSMUSG00000093467	1895.78	0.363595	0.115607	0.00166028	0.0187423
Cecr2	ENSMUSG00000071226	62.0904	0.459002	0.146029	0.00167095	0.0188379
Cdr2l	ENSMUSG00000050910	462.729	0.243599	0.0775047	0.00167213	0.0188411
Rpf1	ENSMUSG00000028187	110.691	0.378094	0.120387	0.00168567	0.0189835
Mapkbp1	ENSMUSG00000033902	1536.18	-0.356353	0.11347	0.00168663	0.0189841
Zcchc14	ENSMUSG00000061410	1591.03	-0.329856	0.105049	0.00168933	0.0190043
G0s2	ENSMUSG00000009633	124.219	0.482095	0.153557	0.00169228	0.0190272
Ache	ENSMUSG00000023328	1901.74	-0.403009	0.128394	0.0016961	0.01906
Irs2	ENSMUSG00000038894	1140.64	-0.267198	0.0851392	0.00169895	0.0190817
AC135633.1	ENSMUSG00000112693	424.049	0.433859	0.138259	0.00170095	0.019094
Nxnl2	ENSMUSG00000021396	16.0199	-0.614407	0.195927	0.00171327	0.019222
Adgrl1	ENSMUSG00000013033	10827.6	-0.202975	0.0647568	0.00172198	0.0193094
2010107G23Rik	ENSMUSG00000020083	1020.63	-0.222274	0.0709248	0.00172475	0.0193301
Pfkfb3	ENSMUSG00000026773	582.065	0.227857	0.0727169	0.0017275	0.0193506
Pisd-ps1	ENSMUSG00000082286	125.302	-0.418051	0.133428	0.00172934	0.0193608
Ppp1r26	ENSMUSG00000035829	566.531	-0.392316	0.125248	0.00173428	0.0194058
D430019H16Rik	ENSMUSG00000094910	7107.47	-0.220247	0.0703193	0.00173564	0.0194107
Mrpl35	ENSMUSG00000052962	626.582	0.319581	0.102043	0.00173717	0.0194174
Gm16276	ENSMUSG00000084755	31.2697	0.595989	0.19039	0.00174597	0.0195053
Clp1	ENSMUSG00000027079	179.512	0.364466	0.116466	0.00175176	0.0195596
Ccnb2-ps	ENSMUSG00000083718	65.6964	0.475271	0.151896	0.00175442	0.01957
Bcas1os2	ENSMUSG00000086999	62.2252	0.524861	0.167746	0.00175455	0.01957
Srrm4	ENSMUSG00000063919	713.737	-0.294434	0.0941153	0.00175737	0.019591
Mamstr	ENSMUSG00000042918	46.9255	-0.555004	0.177423	0.00175917	0.0196006
Gm4353	ENSMUSG00000091900	305.63	0.269598	0.0861925	0.00176082	0.0196085
Hcar1	ENSMUSG00000049241	40.8317	0.502034	0.160557	0.00176704	0.0196673
4930515G01Rik	ENSMUSG00000092183	14.7328	-0.622557	0.199124	0.00176912	0.0196801
Hebp1	ENSMUSG00000042770	498.313	0.266592	0.0853293	0.00178245	0.0198178
Atp5l	ENSMUSG00000038717	168.446	-0.361569	0.115738	0.00178394	0.0198238
Gatb	ENSMUSG00000028085	326.569	0.25183	0.0806281	0.00178804	0.0198484
Lrrc75b	ENSMUSG00000046807	452.692	-0.407331	0.130412	0.00178771	0.0198484
F730016J06Rik	ENSMUSG00000086425	14.1942	-0.626123	0.200482	0.00178968	0.019856
Naxd	ENSMUSG00000031505	559.91	0.319503	0.102354	0.00179903	0.0199492
Zfp831	ENSMUSG00000050600	196.794	0.515986	0.165351	0.00180513	0.0200063
Pigg	ENSMUSG00000029263	259.928	0.399157	0.127932	0.00180809	0.0200241
Ap5m1	ENSMUSG00000036291	179.949	0.422161	0.135309	0.00180864	0.0200241
Gsr	ENSMUSG00000031584	638.882	-0.242612	0.0777887	0.00181549	0.0200893
Ypel1	ENSMUSG00000022773	1818.07	-0.168945	0.0541822	0.00182026	0.0201194
Tarbp2	ENSMUSG00000023051	223.073	-0.451169	0.144722	0.00182397	0.0201194
Myh8	ENSMUSG00000055775	21.5362	-0.621051	0.199198	0.00182235	0.0201194
Svip	ENSMUSG00000074093	809.502	0.284232	0.091168	0.00182288	0.0201194
Gm15834	ENSMUSG00000085054	141.95	0.480952	0.154274	0.00182381	0.0201194
Gm26721	ENSMUSG00000096943	97.6455	-0.460719	0.147766	0.00182154	0.0201194
Nfe2l2	ENSMUSG00000015839	341.991	0.409111	0.131238	0.00182498	0.0201199
Tmem86b	ENSMUSG00000045282	161.401	0.319094	0.102381	0.00182869	0.0201502
Sbk1	ENSMUSG00000042978	4907.37	-0.279702	0.0897477	0.00182986	0.0201525
Gm12059	ENSMUSG00000085665	45.1389	-0.530442	0.170224	0.00183239	0.0201697
Eif4a2	ENSMUSG00000022884	4076.23	0.243388	0.0781161	0.00183499	0.0201878
Gpd1	ENSMUSG00000023019	753.288	0.367564	0.117996	0.00183908	0.0202016
Crh	ENSMUSG00000049796	307.076	0.301411	0.0967596	0.00183914	0.0202016
Kcnh7	ENSMUSG00000059742	521.978	0.333811	0.107154	0.00183803	0.0202016
Pxdc1	ENSMUSG00000021411	250.504	0.359356	0.115397	0.0018451	0.0202565
Slc37a1	ENSMUSG00000024036	68.6645	-0.506443	0.162675	0.00185055	0.020295
Tagln	ENSMUSG00000032085	146.876	0.422397	0.135675	0.00185006	0.020295
E330011M16Rik	ENSMUSG00000103030	7.29792	-0.621431	0.199629	0.00185238	0.0202961
Gm42979	ENSMUSG00000104814	39.6526	0.610624	0.196159	0.00185258	0.0202961
Mon1a	ENSMUSG00000032583	424.84	0.25729	0.0826806	0.00185917	0.0203482
Lgi3	ENSMUSG00000033595	2150.02	0.413293	0.132813	0.00185928	0.0203482
Gm27217	ENSMUSG00000098552	7.64432	-0.617665	0.198511	0.00186144	0.0203612
Mpg	ENSMUSG00000020287	668.949	-0.225618	0.072524	0.00186492	0.0203886
Nek7	ENSMUSG00000026393	900.827	0.242071	0.0778386	0.00187145	0.0204225
Clec4a2	ENSMUSG00000030148	13.5622	0.616353	0.198195	0.00187192	0.0204225
Napepld	ENSMUSG00000044968	262.528	0.318316	0.102346	0.00186961	0.0204225
C430049B03Rik	ENSMUSG00000087365	23.0195	0.601933	0.193554	0.00187152	0.0204225
Prdm6	ENSMUSG00000069378	13.6639	0.602486	0.1938	0.00187845	0.0204832
Glb1l2	ENSMUSG00000036395	20.2048	-0.592012	0.19044	0.00187943	0.0204832
Ttll8	ENSMUSG00000022388	12.108	-0.621439	0.199945	0.00188329	0.0204958
Plekha2	ENSMUSG00000031557	246.058	0.406911	0.130914	0.00188214	0.0204958
Gm20387	ENSMUSG00000092448	93.3614	-0.415456	0.133673	0.00188352	0.0204958
Rimbp3	ENSMUSG00000071636	32.578	-0.561021	0.180552	0.00188836	0.0205377
Sema6c	ENSMUSG00000038777	604.758	-0.451919	0.145455	0.00189041	0.0205494
Onecut2	ENSMUSG00000045991	42.7052	0.528311	0.170064	0.0018929	0.0205658
Otp	ENSMUSG00000021685	18.3709	-0.619218	0.199471	0.00190724	0.0207108
Chmp5	ENSMUSG00000028419	934.531	0.298337	0.096134	0.00191346	0.0207495
Wsb2	ENSMUSG00000029364	6884.96	-0.255045	0.0821853	0.00191377	0.0207495
Manf	ENSMUSG00000032575	950.389	0.33844	0.109058	0.00191373	0.0207495
Mcur1	ENSMUSG00000021371	550.067	0.320644	0.103349	0.00191863	0.0207914
Zar1	ENSMUSG00000063935	24.635	-0.61929	0.199637	0.00192168	0.0208138
Slirp	ENSMUSG00000021040	802.814	0.2554	0.0823532	0.00192691	0.0208596
Paqr6	ENSMUSG00000041423	98.0472	0.42149	0.135954	0.00193363	0.0209209
C130036L24Rik	ENSMUSG00000073627	76.594	-0.5022	0.161998	0.00193495	0.0209209
Gm40055	ENSMUSG00000105003	4.83668	0.575864	0.185766	0.00193557	0.0209209
Zbtb1	ENSMUSG00000033454	272.067	0.303545	0.0979728	0.0019466	0.0210292
Zbtb11os1	ENSMUSG00000102101	207.93	-0.383093	0.123654	0.0019476	0.0210292
Cyb5r4	ENSMUSG00000032872	276.944	0.398227	0.128573	0.00195301	0.0210768
Amfr	ENSMUSG00000031751	3871.07	-0.216507	0.0699132	0.00195623	0.0211007
S100a11	ENSMUSG00000027907	27.4021	0.547385	0.176774	0.00195805	0.0211095
Tfap2b	ENSMUSG00000025927	19.6679	0.592304	0.191299	0.00195999	0.0211195
Lurap1	ENSMUSG00000028701	898.952	-0.223228	0.0721044	0.00196212	0.0211316
Tas1r1	ENSMUSG00000028950	70.9468	-0.47517	0.153496	0.00196378	0.0211386
Ppard	ENSMUSG00000002250	386.493	0.333446	0.107722	0.00196535	0.0211446
Itga6	ENSMUSG00000027111	515.724	0.258995	0.0837175	0.00197696	0.0212586
Far1	ENSMUSG00000030759	1135.68	0.299868	0.0969381	0.00197876	0.0212625
Rhov	ENSMUSG00000034226	347.687	-0.29008	0.0937892	0.00198219	0.0212625
Fam171a2	ENSMUSG00000034685	1981.96	-0.348778	0.112764	0.00198155	0.0212625
Jph1	ENSMUSG00000042686	286.842	-0.277958	0.0898682	0.00198174	0.0212625
Frat2	ENSMUSG00000047604	479.29	-0.286068	0.0924977	0.0019834	0.0212625
Ms4a15	ENSMUSG00000067571	6.00701	0.5038	0.162898	0.00198322	0.0212625
Vasn	ENSMUSG00000039646	196.208	0.355914	0.115102	0.00198707	0.0212909
Gm43359	ENSMUSG00000105434	11.4445	-0.619202	0.200262	0.00198838	0.021294
Rhebl1	ENSMUSG00000023755	157.592	-0.345625	0.111794	0.0019907	0.0212983
1700047K16Rik	ENSMUSG00000087347	18.5567	-0.586687	0.189768	0.00199081	0.0212983
Rps6ka4	ENSMUSG00000024952	493.53	-0.266132	0.0861014	0.00199543	0.0213368
Cops2	ENSMUSG00000027206	483.658	0.291793	0.09443	0.00200124	0.0213786
Kcne2	ENSMUSG00000039672	24.9731	0.55333	0.17907	0.00200138	0.0213786
Trpm2	ENSMUSG00000009292	272.417	0.344619	0.111558	0.00200727	0.0214109
Mxra7	ENSMUSG00000020814	281.11	0.28506	0.0922875	0.00200951	0.0214109
Slc41a3	ENSMUSG00000030089	130.76	-0.448204	0.145104	0.00200933	0.0214109
Ss18l1	ENSMUSG00000039086	1204.87	-0.223217	0.0722587	0.00200734	0.0214109
1700110C19Rik	ENSMUSG00000099384	4.55508	0.587901	0.19033	0.00200934	0.0214109
Card6	ENSMUSG00000041849	17.3	0.585075	0.189458	0.00201409	0.0214488
Rps28	ENSMUSG00000067288	87.654	-0.421652	0.136548	0.00201554	0.0214533
Crmp1	ENSMUSG00000029121	8001.36	-0.523824	0.169657	0.00201811	0.0214699
Frmd4b	ENSMUSG00000030064	367.977	0.234847	0.0760872	0.00202494	0.0215207
Dnajb3	ENSMUSG00000081984	78.2619	-0.397701	0.12885	0.00202492	0.0215207
Hmbs	ENSMUSG00000032126	153.739	0.506548	0.164136	0.00202772	0.0215392
Tro	ENSMUSG00000025272	4203.02	-0.339737	0.110097	0.00203	0.0215416
Csrp1	ENSMUSG00000026421	3576.06	0.436747	0.141531	0.00202961	0.0215416
Marcksl1	ENSMUSG00000047945	12311.3	-0.353915	0.114702	0.00203208	0.0215528
Cd164	ENSMUSG00000019818	1527.17	0.27023	0.0876059	0.00203819	0.0216066
Ar	ENSMUSG00000046532	227.727	0.317827	0.103045	0.00204004	0.0216154
Gm9936	ENSMUSG00000107108	42.0315	-0.565485	0.183374	0.00204383	0.0216446
Tax1bp1	ENSMUSG00000004535	649.579	0.260011	0.084324	0.00204598	0.0216564
Ube3a	ENSMUSG00000025326	1196.5	0.380936	0.123548	0.00204717	0.021658
Coro6	ENSMUSG00000020836	281.552	0.322807	0.104705	0.00204918	0.0216684
Folr2	ENSMUSG00000032725	18.5514	0.59548	0.193203	0.0020551	0.02172
Tcfl5	ENSMUSG00000038932	158.296	-0.392859	0.127469	0.00205622	0.0217209
Cd6	ENSMUSG00000024670	25.7709	0.56053	0.181883	0.00205744	0.0217228
Cdh11	ENSMUSG00000031673	1340.66	0.221955	0.0720316	0.00206059	0.0217342
Prkar2a	ENSMUSG00000032601	1440.29	-0.237176	0.0769708	0.00206049	0.0217342
Itpr2	ENSMUSG00000030287	485.248	0.266811	0.0866036	0.0020642	0.0217613
Rexo2	ENSMUSG00000032026	1259.98	0.31073	0.100902	0.00207336	0.021836
Gm32031	ENSMUSG00000109118	54.9727	-0.481568	0.156372	0.0020726	0.021836
Cd46	ENSMUSG00000016493	219.454	0.442097	0.143621	0.00208237	0.0219198
Gm43460	ENSMUSG00000106891	26.8177	-0.568522	0.18474	0.00208803	0.0219683
Agrn	ENSMUSG00000041936	2962.57	-0.306859	0.0997251	0.0020906	0.0219843
Sept7	ENSMUSG00000001833	2354.45	0.355318	0.115485	0.00209283	0.0219968
Thtpa	ENSMUSG00000045691	1232.31	-0.250433	0.0814316	0.00210231	0.0220853
Cnot6	ENSMUSG00000020362	788.7	0.259732	0.0844696	0.00210605	0.0221135
Rab3gap1	ENSMUSG00000036104	1130.72	0.194444	0.0632484	0.00211007	0.0221225
Scoc	ENSMUSG00000063253	1799.99	0.252096	0.0819968	0.00210881	0.0221225
Gm25604	ENSMUSG00000088984	4.57692	-0.546622	0.177804	0.00210996	0.0221225
[truncated: 50,637 more rows]

## Sheet: Bonem A1 diffexpr-results.gname
Gene	Gene	baseMean	log2FoldChange	lfcSE	pvalue	padj
Rps3a3	ENSMUSG00000059751	2939.96	-4.22331	0.328702	8.77504e-38	1.97632e-33
Bach2os	ENSMUSG00000086150	168.823	2.86874	0.376011	2.35846e-14	2.65586e-10
Il2ra	ENSMUSG00000026770	147.764	2.888	0.386311	7.67094e-14	5.75883e-10
Obox8	ENSMUSG00000099216	21.3251	-3.25902	0.444334	2.2235e-13	1.25194e-09
AC160052.1	ENSMUSG00000111862	120.908	2.83283	0.403876	2.31404e-12	1.04234e-08
Ikzf3	ENSMUSG00000018168	1050.1	2.31415	0.34325	1.56334e-11	5.86827e-08
Cpm	ENSMUSG00000020183	368.255	2.8322	0.422994	2.14789e-11	6.91068e-08
4930517J16Rik	ENSMUSG00000102880	108.573	2.77629	0.416884	2.74503e-11	7.72794e-08
Igkv1-135	ENSMUSG00000096336	45.239	2.77081	0.426525	8.23575e-11	2.06095e-07
Rasgrp1	ENSMUSG00000027347	414.774	1.94675	0.300808	9.68895e-11	2.18215e-07
Gm14120	ENSMUSG00000087678	45.0691	2.68586	0.419961	1.60039e-10	3.1456e-07
Gm42870	ENSMUSG00000105128	124.545	2.43715	0.381495	1.67602e-10	3.1456e-07
Rps3a2	ENSMUSG00000062611	16.7082	2.8375	0.446333	2.05238e-10	3.55568e-07
Bcl7a	ENSMUSG00000029438	1342.47	1.9299	0.305914	2.81491e-10	4.52838e-07
Agbl1	ENSMUSG00000025754	40.0664	2.71863	0.432487	3.25643e-10	4.88941e-07
Bach2	ENSMUSG00000040270	1451.08	2.5378	0.405038	3.71428e-10	5.00285e-07
Klhl14	ENSMUSG00000042514	122.256	2.56814	0.410049	3.77624e-10	5.00285e-07
Glcci1	ENSMUSG00000029638	165.062	2.00216	0.323375	5.96114e-10	7.45872e-07
Ugt8a	ENSMUSG00000032854	90.9518	-2.43609	0.394631	6.69725e-10	7.54177e-07
Bach2it1	ENSMUSG00000087049	122.155	2.51438	0.406999	6.4978e-10	7.54177e-07
Gm24371	ENSMUSG00000084611	48.5121	2.63833	0.427932	7.03446e-10	7.54429e-07
Gm38032	ENSMUSG00000102441	24.4731	2.7237	0.442382	7.41862e-10	7.59465e-07
Lgr5	ENSMUSG00000020140	114.16	2.65338	0.432701	8.67135e-10	8.13734e-07
Gm12462	ENSMUSG00000086211	144.634	2.67943	0.436489	8.32482e-10	8.13734e-07
Gm12158	ENSMUSG00000085784	250.77	2.43686	0.400425	1.15991e-09	1.04494e-06
Aicda	ENSMUSG00000040627	28.2265	2.49748	0.413478	1.53951e-09	1.33357e-06
Gm5815	ENSMUSG00000046952	199.222	2.16967	0.360279	1.72073e-09	1.43534e-06
4930426D05Rik	ENSMUSG00000043168	117.324	2.48889	0.415357	2.07048e-09	1.66541e-06
Rnf128	ENSMUSG00000031438	53.3167	-2.08187	0.348457	2.30766e-09	1.79218e-06
Gm12503	ENSMUSG00000087326	52.9895	2.28818	0.383997	2.54036e-09	1.90713e-06
Mybpc2	ENSMUSG00000038670	46.459	2.19741	0.369818	2.81815e-09	1.98345e-06
Ighj4	ENSMUSG00000076618	83.5306	2.30368	0.387656	2.80554e-09	1.98345e-06
Fcmr	ENSMUSG00000042474	93.4259	2.36862	0.401266	3.57259e-09	2.43824e-06
4932413F04Rik	ENSMUSG00000099616	29.3721	2.63888	0.44869	4.07056e-09	2.69638e-06
Ighv1-64	ENSMUSG00000094088	19.8263	2.48241	0.42713	6.17902e-09	3.97611e-06
Tmprss3	ENSMUSG00000024034	90.2645	1.85944	0.321101	7.00457e-09	4.38214e-06
Rbm24	ENSMUSG00000038132	34.7355	2.41177	0.420154	9.45665e-09	5.60481e-06
A430035B10Rik	ENSMUSG00000087305	83.6871	1.82271	0.31742	9.34188e-09	5.60481e-06
Siglecg	ENSMUSG00000030468	832.331	2.18388	0.382123	1.09619e-08	6.1721e-06
Igkj4	ENSMUSG00000076607	46.8696	2.3315	0.407736	1.07688e-08	6.1721e-06
Spib	ENSMUSG00000008193	1250.92	2.42505	0.426063	1.25734e-08	6.90679e-06
1810059H22Rik	ENSMUSG00000108207	343.301	2.48095	0.436414	1.30925e-08	7.0207e-06
Cd72	ENSMUSG00000028459	578.93	2.37192	0.418436	1.44016e-08	7.54307e-06
Edaradd	ENSMUSG00000095105	196.927	2.13872	0.377978	1.52852e-08	7.82395e-06
H2-Q10	ENSMUSG00000067235	92.0619	1.67871	0.2985	1.86777e-08	9.34799e-06
Ighd	ENSMUSG00000104213	455.93	2.27786	0.406335	2.07223e-08	1.01458e-05
Gm15409	ENSMUSG00000087272	37.3013	2.45173	0.441046	2.71485e-08	1.30093e-05
Gpr12	ENSMUSG00000041468	14.6483	2.48934	0.44919	2.99324e-08	1.40445e-05
Fmn2	ENSMUSG00000028354	62.8341	2.43868	0.441198	3.25002e-08	1.49382e-05
Gm26835	ENSMUSG00000097300	109.287	2.19208	0.397178	3.40651e-08	1.53443e-05
Gm37649	ENSMUSG00000102257	18.6911	2.50316	0.453992	3.51423e-08	1.55191e-05
5730488B01Rik	ENSMUSG00000103995	106.635	2.38142	0.432975	3.79517e-08	1.64375e-05
Igkv12-46	ENSMUSG00000076564	20.7324	2.43653	0.444088	4.09759e-08	1.74124e-05
Chil3	ENSMUSG00000040809	4204.44	1.79195	0.328738	5.00841e-08	2.02874e-05
Tmem108	ENSMUSG00000042757	73.7662	2.25019	0.412899	5.04437e-08	2.02874e-05
Ighv3-6	ENSMUSG00000076672	33.1079	2.37167	0.434915	4.94734e-08	2.02874e-05
Igkj1	ENSMUSG00000076604	29.3063	2.36008	0.433783	5.30739e-08	2.06091e-05
5830408C22Rik	ENSMUSG00000110148	103.801	1.91611	0.352133	5.28524e-08	2.06091e-05
Stambpl1	ENSMUSG00000024776	536.549	1.79195	0.33038	5.83073e-08	2.22576e-05
AC153536.3	ENSMUSG00000111422	240.736	1.89372	0.350598	6.61248e-08	2.48211e-05
Igkj3	ENSMUSG00000076606	47.8789	2.35379	0.436307	6.85972e-08	2.5327e-05
Ebf1	ENSMUSG00000057098	2120.72	2.06802	0.384778	7.67603e-08	2.78838e-05
AC132139.2	ENSMUSG00000112399	25.2112	2.41416	0.449447	7.81297e-08	2.79308e-05
Rps3a1	ENSMUSG00000028081	308.159	1.55307	0.289782	8.3475e-08	2.91081e-05
Gm34727	ENSMUSG00000102984	51.6803	2.16343	0.403961	8.53004e-08	2.91081e-05
Gm42987	ENSMUSG00000106178	22.7597	2.23991	0.418098	8.44332e-08	2.91081e-05
Iglv3	ENSMUSG00000076939	123.442	2.14354	0.403521	1.08371e-07	3.64289e-05
Rsph1	ENSMUSG00000024033	23.5379	2.21045	0.417276	1.17513e-07	3.8357e-05
Ighv1-55	ENSMUSG00000095589	14.819	2.37372	0.448076	1.17343e-07	3.8357e-05
Sbk1	ENSMUSG00000042978	379.545	2.00967	0.379572	1.19292e-07	3.83814e-05
Cnp	ENSMUSG00000006782	1166.06	1.79352	0.340025	1.33001e-07	4.21893e-05
Ighj3	ENSMUSG00000076619	57.2152	2.1182	0.404283	1.61112e-07	5.03967e-05
Gm45745	ENSMUSG00000109684	226.154	2.29642	0.438651	1.64827e-07	5.08526e-05
Tesk1	ENSMUSG00000028458	244.565	1.96568	0.375762	1.68425e-07	5.12603e-05
Rsph9	ENSMUSG00000023966	60.2724	1.69336	0.324058	1.73708e-07	5.21634e-05
Cacna1e	ENSMUSG00000004110	576.238	1.63119	0.312483	1.78843e-07	5.29988e-05
Ciita	ENSMUSG00000022504	104.617	1.68286	0.322793	1.8539e-07	5.42254e-05
Slc12a3	ENSMUSG00000031766	256.098	2.29937	0.44361	2.17972e-07	6.29381e-05
Igkj5	ENSMUSG00000076608	41.935	2.1786	0.421388	2.34029e-07	6.6719e-05
Zfp456	ENSMUSG00000078995	85.3485	1.62883	0.315761	2.49037e-07	7.01102e-05
2310001K20Rik	ENSMUSG00000108514	15.0659	2.31891	0.450191	2.59158e-07	7.20588e-05
Gm43962	ENSMUSG00000107763	34.0477	2.06708	0.403335	2.9761e-07	8.17411e-05
Rhoh	ENSMUSG00000029204	1286.93	1.77562	0.347408	3.20355e-07	8.69282e-05
Nfkbie	ENSMUSG00000023947	179.099	1.48745	0.291271	3.27733e-07	8.78714e-05
Gm12057	ENSMUSG00000101716	42.6399	2.24898	0.441789	3.56915e-07	9.457e-05
Gm16150	ENSMUSG00000085391	74.4618	1.95834	0.386201	3.96213e-07	0.000103762
Cd22	ENSMUSG00000030577	343.929	1.93815	0.382601	4.06867e-07	0.000105327
Cacna1i	ENSMUSG00000022416	64.3071	2.09467	0.41404	4.21229e-07	0.000106139
Plekha2	ENSMUSG00000031557	1716.74	1.66864	0.329915	4.2414e-07	0.000106139
Ppp1r16b	ENSMUSG00000037754	334.952	1.73354	0.342697	4.22504e-07	0.000106139
Slco4a1	ENSMUSG00000038963	112.94	1.46014	0.290588	5.03973e-07	0.00012473
Mctp2	ENSMUSG00000032776	668.593	1.26763	0.252863	5.35581e-07	0.000131113
Slc9a7	ENSMUSG00000037341	106.113	1.85121	0.37008	5.66835e-07	0.000137271
Syk	ENSMUSG00000021457	4367.49	1.36956	0.274737	6.19677e-07	0.000148472
Tspan15	ENSMUSG00000037031	213.182	-1.69902	0.341934	6.73504e-07	0.00015967
Blk	ENSMUSG00000014453	392.592	2.08168	0.419206	6.84253e-07	0.000160528
Colca2	ENSMUSG00000079559	44.5794	2.12884	0.429569	7.20458e-07	0.00016728
CT010575.2	ENSMUSG00000113211	29.5967	2.10459	0.425057	7.3712e-07	0.000169402
Gm17039	ENSMUSG00000092103	47.1151	1.82926	0.369786	7.54438e-07	0.000171631
Fam129c	ENSMUSG00000043243	707.681	2.16277	0.437448	7.65058e-07	0.000172306
Kcnrg	ENSMUSG00000046168	72.0061	2.03659	0.412837	8.09139e-07	0.00018043
Gm37695	ENSMUSG00000102563	17.8355	2.09796	0.425564	8.22968e-07	0.000181715
Ms4a1	ENSMUSG00000024673	1142.8	2.05919	0.419195	9.00389e-07	0.00019495
Dtx1	ENSMUSG00000029603	33.12	2.10911	0.429266	8.95634e-07	0.00019495
Gm16933	ENSMUSG00000086289	590.697	1.58811	0.323417	9.0888e-07	0.00019495
Col4a4	ENSMUSG00000067158	75.3714	-1.73907	0.356284	1.05472e-06	0.000224097
Akap12	ENSMUSG00000038587	1258.83	1.83176	0.37547	1.06847e-06	0.000224898
Tmem132e	ENSMUSG00000020701	86.9497	2.01245	0.415121	1.24806e-06	0.000260267
Ralgps2	ENSMUSG00000026594	762.488	1.53466	0.317299	1.32051e-06	0.000272848
Gm26577	ENSMUSG00000097923	444.201	1.31612	0.272556	1.37358e-06	0.000281235
9330154K18Rik	ENSMUSG00000047807	33.2655	1.84471	0.38229	1.39704e-06	0.000283461
Olfr67	ENSMUSG00000047535	38.0646	-1.95705	0.405871	1.42233e-06	0.000286015
5830487J09Rik	ENSMUSG00000104830	103.752	1.84704	0.383431	1.45629e-06	0.000290253
Neil1	ENSMUSG00000032298	172.776	1.4942	0.310364	1.47679e-06	0.000291757
Rubcn	ENSMUSG00000035629	481.891	1.34623	0.28156	1.74151e-06	0.000338124
Aff3	ENSMUSG00000037138	591.397	1.80909	0.378349	1.73961e-06	0.000338124
Gm22117	ENSMUSG00000077090	16.683	2.16955	0.454185	1.78102e-06	0.000342839
Pax5	ENSMUSG00000014030	1530.5	2.0783	0.436302	1.90321e-06	0.000360447
Trib2	ENSMUSG00000020601	1330.88	1.67463	0.351569	1.9045e-06	0.000360447
Ighv1-9	ENSMUSG00000094694	16.3694	2.09866	0.441466	1.996e-06	0.000374617
Snn	ENSMUSG00000037972	816.196	1.75211	0.369546	2.12397e-06	0.000395339
Polm	ENSMUSG00000020474	208.88	1.66195	0.351098	2.20598e-06	0.000407239
Rapgefl1	ENSMUSG00000038020	94.3383	1.80073	0.384103	2.75679e-06	0.000504783
Igkv12-44	ENSMUSG00000096422	24.7502	2.01877	0.431825	2.93977e-06	0.000533948
Ighj2	ENSMUSG00000076620	53.2493	1.90364	0.40767	3.01855e-06	0.00054387
Hdac9	ENSMUSG00000004698	220.718	1.39861	0.300206	3.18026e-06	0.000568459
Slc6a4	ENSMUSG00000020838	209.482	1.74785	0.37538	3.22082e-06	0.000568666
Zfp112	ENSMUSG00000052675	83.9566	-1.56503	0.336168	3.23192e-06	0.000568666
Gm37802	ENSMUSG00000103303	110.552	1.70217	0.366566	3.42474e-06	0.000597922
Smtnl2	ENSMUSG00000045667	43.7728	1.98728	0.428975	3.61048e-06	0.000625502
Slamf7	ENSMUSG00000038179	519.735	1.9784	0.428512	3.89497e-06	0.000669638
AC160051.2	ENSMUSG00000111167	41.0723	1.95013	0.423053	4.03308e-06	0.000688129
Slamf6	ENSMUSG00000015314	861.201	1.85081	0.40175	4.08769e-06	0.000692203
Cd19	ENSMUSG00000030724	1009.79	2.00293	0.436213	4.39779e-06	0.000739158
St6gal1	ENSMUSG00000022885	456.175	1.49571	0.325967	4.46349e-06	0.000744643
Lynx1	ENSMUSG00000022594	154.351	1.79398	0.392211	4.78475e-06	0.000792369
Grb7	ENSMUSG00000019312	27.6131	2.00307	0.43822	4.85566e-06	0.000798242
Pik3ap1	ENSMUSG00000025017	532.021	1.40593	0.30772	4.90353e-06	0.000800271
Rasal1	ENSMUSG00000029602	20.4834	1.90248	0.417732	5.25605e-06	0.000845548
AC127568.2	ENSMUSG00000112537	20.753	-1.85333	0.406831	5.22532e-06	0.000845548
Arntl	ENSMUSG00000055116	292.702	1.5806	0.34743	5.37964e-06	0.000859292
Chst3	ENSMUSG00000057337	1189.66	2.01298	0.442674	5.43323e-06	0.00086174
Gm42646	ENSMUSG00000106776	19.2341	2.02653	0.4466	5.68785e-06	0.000895816
Adam19	ENSMUSG00000011256	692.107	1.38082	0.304444	5.74537e-06	0.000898591
Ifi209	ENSMUSG00000043263	469.619	1.54978	0.341979	5.84825e-06	0.000906242
Gpd1l	ENSMUSG00000050627	1161.07	1.24663	0.275143	5.87476e-06	0.000906242
Gm16151	ENSMUSG00000085280	54.0143	1.80025	0.397788	6.02068e-06	0.000922434
Klra17	ENSMUSG00000014543	41.3758	1.87636	0.416516	6.64035e-06	0.00100619
Slco5a1	ENSMUSG00000025938	38.8506	1.99216	0.442412	6.70137e-06	0.00100619
Gm37065	ENSMUSG00000104413	87.5389	1.98756	0.441387	6.70069e-06	0.00100619
Jakmip1	ENSMUSG00000063646	189.871	1.74299	0.387298	6.7831e-06	0.00101171
Zmat1	ENSMUSG00000052676	47.1777	1.57039	0.350238	7.33297e-06	0.00108653
Cd37	ENSMUSG00000030798	1005.62	1.39333	0.311626	7.78004e-06	0.00114524
Marco	ENSMUSG00000026390	29.5521	-1.95898	0.4385	7.91512e-06	0.00115756
Rrm2b	ENSMUSG00000022292	395.58	1.32824	0.297728	8.14866e-06	0.00118403
Gm43388	ENSMUSG00000104927	24.623	1.94761	0.438542	8.9502e-06	0.00129216
Cacnb1	ENSMUSG00000020882	44.1377	1.74706	0.394046	9.26582e-06	0.0013292
Gm10612	ENSMUSG00000090174	79.4721	1.5493	0.350179	9.67442e-06	0.00137903
Gm20634	ENSMUSG00000070392	7.98708	2.00192	0.453438	1.01024e-05	0.00142252
AC167669.3	ENSMUSG00000114552	85.8891	1.65448	0.374749	1.01058e-05	0.00142252
Cyb561	ENSMUSG00000019590	66.041	-1.53886	0.349122	1.04429e-05	0.00146084
Gm15889	ENSMUSG00000089712	16.8309	1.95922	0.444832	1.06069e-05	0.00147463
Zfp354b	ENSMUSG00000020335	21.5568	1.85532	0.421897	1.09477e-05	0.00151266
Gm37403	ENSMUSG00000103320	215.932	1.96835	0.447946	1.11202e-05	0.00152713
Ifi214	ENSMUSG00000070501	62.4843	1.98724	0.453044	1.15229e-05	0.00157284
Egfl6	ENSMUSG00000000402	21.1691	1.96448	0.449234	1.22578e-05	0.00166307
Gm19582	ENSMUSG00000101942	31.858	1.6874	0.386046	1.23693e-05	0.00166815
Igkv9-120	ENSMUSG00000094872	17.2254	1.9126	0.438066	1.26531e-05	0.00169626
Eps8	ENSMUSG00000015766	372.466	1.59211	0.364838	1.27773e-05	0.00170279
Klb	ENSMUSG00000029195	18.8408	-1.94328	0.44547	1.28687e-05	0.00170488
Hivep2	ENSMUSG00000015501	577.268	1.52968	0.350962	1.30935e-05	0.00171448
1810053B23Rik	ENSMUSG00000100277	93.5875	1.59389	0.365619	1.30405e-05	0.00171448
Thap2	ENSMUSG00000020137	161.761	1.24948	0.286833	1.32395e-05	0.00172359
Ighv1-19	ENSMUSG00000096410	18.426	1.9504	0.448442	1.3659e-05	0.00176798
Cd180	ENSMUSG00000021624	347.252	1.31266	0.302829	1.4598e-05	0.00187872
Atp1b1	ENSMUSG00000026576	702.157	1.64698	0.380085	1.46968e-05	0.00188069
Gm16152	ENSMUSG00000087131	108.935	1.82143	0.42053	1.48249e-05	0.00188637
Gm9728	ENSMUSG00000106248	15.5811	1.96626	0.454571	1.52165e-05	0.00192531
Pim2	ENSMUSG00000031155	110.345	1.36624	0.316088	1.54377e-05	0.00193401
Igkj2	ENSMUSG00000076605	46.5669	1.95423	0.452151	1.5457e-05	0.00193401
Hspa2	ENSMUSG00000059970	109.332	1.22853	0.285287	1.66014e-05	0.00206573
Foxp1	ENSMUSG00000030067	1880.35	1.1751	0.273853	1.77864e-05	0.00220102
Gm27240	ENSMUSG00000098843	97.5856	1.58269	0.368982	1.79203e-05	0.00220547
Wdfy4	ENSMUSG00000051506	2340.69	1.26734	0.295616	1.81019e-05	0.00221571
Lig4	ENSMUSG00000049717	298.048	1.74266	0.406804	1.83743e-05	0.0022369
Spns3	ENSMUSG00000020798	421.208	1.12529	0.262809	1.8541e-05	0.00224506
Diras2	ENSMUSG00000047842	98.2625	1.42071	0.33226	1.90356e-05	0.00229262
Dennd5b	ENSMUSG00000030313	414.367	1.48021	0.346666	1.95618e-05	0.00234346
Gm5134	ENSMUSG00000033255	12.6867	1.90053	0.44715	2.13476e-05	0.00254386
Card11	ENSMUSG00000036526	111.305	1.40048	0.329778	2.16901e-05	0.00257107
Igkv1-88	ENSMUSG00000076535	19.0258	1.88661	0.444797	2.22026e-05	0.002599
Gm13010	ENSMUSG00000086845	22.1085	-1.7028	0.401335	2.2071e-05	0.002599
AC165256.1	ENSMUSG00000111278	7.83638	1.91718	0.452079	2.22718e-05	0.002599
Ighv10-1	ENSMUSG00000095981	13.0589	1.87826	0.443735	2.30743e-05	0.00267876
Il1b	ENSMUSG00000027398	82.9709	1.23476	0.292091	2.36516e-05	0.00272443
Zhx2	ENSMUSG00000071757	106.086	1.30639	0.30916	2.38306e-05	0.00272443
Gm45191	ENSMUSG00000108752	429.085	1.58826	0.375836	2.37945e-05	0.00272443
Lbh	ENSMUSG00000024063	597.298	1.10026	0.260576	2.41698e-05	0.00274925
Myl4	ENSMUSG00000061086	209.426	1.86787	0.443448	2.52939e-05	0.00286266
Cmah	ENSMUSG00000016756	526.134	1.39309	0.330947	2.56047e-05	0.00288335
Igkv6-32	ENSMUSG00000076576	11.2122	1.88928	0.44916	2.59631e-05	0.00290916
Pik3c2b	ENSMUSG00000026447	316.056	1.37232	0.326613	2.64936e-05	0.0029539
Blnk	ENSMUSG00000061132	590.629	1.82393	0.434588	2.70577e-05	0.00300194
Gas2	ENSMUSG00000030498	205.401	-1.06178	0.253189	2.74535e-05	0.00303092
Mir6387	ENSMUSG00000098480	12.4386	1.87572	0.447677	2.79074e-05	0.00306601
Olfr164	ENSMUSG00000050742	57.7014	1.4187	0.339383	2.91193e-05	0.00318362
Angptl1	ENSMUSG00000033544	114.856	1.53418	0.367155	2.9334e-05	0.0031916
Gm6012	ENSMUSG00000109899	35.8663	-1.56568	0.37493	2.96796e-05	0.00321367
Ighv14-4	ENSMUSG00000076666	11.7142	1.87715	0.450778	3.12392e-05	0.00336636
Mmp8	ENSMUSG00000005800	2078.81	1.29991	0.314201	3.51581e-05	0.00377062
Myo1c	ENSMUSG00000017774	877.772	1.17637	0.284584	3.57044e-05	0.00381106
Gpat3	ENSMUSG00000029314	131.567	1.61662	0.392142	3.74707e-05	0.00398073
Tert	ENSMUSG00000021611	26.6865	1.71192	0.415812	3.83732e-05	0.00405747
Cd40	ENSMUSG00000017652	79.4284	1.76649	0.429251	3.86708e-05	0.00406983
Bcl11a	ENSMUSG00000000861	1999.74	0.950357	0.231201	3.94755e-05	0.0041352
Dgkd	ENSMUSG00000070738	1965.3	1.01574	0.247179	3.96838e-05	0.00413777
Olfr68	ENSMUSG00000061626	19.8688	-1.74534	0.425641	4.12256e-05	0.00427872
Prkce	ENSMUSG00000045038	330.618	1.42938	0.348788	4.16499e-05	0.00430293
Zc3h12d	ENSMUSG00000039981	88.478	1.2474	0.304677	4.23698e-05	0.00435732
E330020D12Rik	ENSMUSG00000073538	56.6376	1.49592	0.365481	4.25809e-05	0.00435912
Fndc9	ENSMUSG00000048721	340.421	1.51052	0.369344	4.31862e-05	0.00440108
2010309G21Rik	ENSMUSG00000106567	117.122	1.8087	0.443442	4.52723e-05	0.00459289
P2rx3	ENSMUSG00000027071	87.3597	1.34505	0.331784	5.03486e-05	0.00508498
Ahdc1	ENSMUSG00000037692	200.167	1.39409	0.344002	5.06613e-05	0.00509373
Ighm	ENSMUSG00000076617	6430.85	1.75253	0.432787	5.13464e-05	0.00513966
Mir5120	ENSMUSG00000092761	16.2098	1.83197	0.452568	5.16724e-05	0.00514941
Zfp846	ENSMUSG00000058192	165.365	1.13649	0.281464	5.39581e-05	0.0053535
2610307P16Rik	ENSMUSG00000085936	102.594	1.55933	0.386437	5.45699e-05	0.0053783
Gm38034	ENSMUSG00000102844	162.859	1.66362	0.412333	5.46857e-05	0.0053783
Tmem267	ENSMUSG00000074634	95.1352	-1.18298	0.294311	5.8325e-05	0.00571128
Cr2	ENSMUSG00000026616	95.91	1.1762	0.292958	5.94713e-05	0.005757
Gm20696	ENSMUSG00000030068	410.585	1.38262	0.344322	5.93237e-05	0.005757
Smarca4	ENSMUSG00000032187	2168.55	1.24749	0.310742	5.95586e-05	0.005757
B3gnt5	ENSMUSG00000022686	436.931	1.49933	0.37387	6.06404e-05	0.00583651
Gm44124	ENSMUSG00000107580	15.2189	1.78373	0.445085	6.13353e-05	0.00587827
Igkv9-129	ENSMUSG00000093906	7.00567	1.79915	0.450024	6.39045e-05	0.00609855
Iglc3	ENSMUSG00000105547	197.686	1.79419	0.450418	6.79378e-05	0.0064561
Rorc	ENSMUSG00000028150	13.0401	-1.7775	0.447148	7.03224e-05	0.00659917
Colq	ENSMUSG00000057606	25.4699	1.52399	0.383256	6.99554e-05	0.00659917
Ighv1-75	ENSMUSG00000096020	10.2565	1.8028	0.453477	7.02281e-05	0.00659917
Ets1	ENSMUSG00000032035	2223.82	0.917211	0.230897	7.1159e-05	0.00664997
Rnf157	ENSMUSG00000052949	206.768	1.16603	0.293775	7.21308e-05	0.00670854
Gm13091	ENSMUSG00000085213	43.7664	1.56014	0.393148	7.23814e-05	0.00670854
Rem2	ENSMUSG00000022176	13.7586	1.72989	0.436352	7.35709e-05	0.00679084
G6b	ENSMUSG00000073414	80.2444	1.23346	0.311488	7.49851e-05	0.00689312
Ank2	ENSMUSG00000032826	239.535	-1.47295	0.372153	7.56022e-05	0.0069216
Cntn3	ENSMUSG00000030075	70.0486	-1.56726	0.397201	7.9551e-05	0.00725364
Gm45210	ENSMUSG00000108771	8.45027	1.79234	0.454809	8.1191e-05	0.00737332
Lpo	ENSMUSG00000009356	18.8984	-1.73996	0.441703	8.17541e-05	0.00739464
Zfp979	ENSMUSG00000066000	46.3098	-1.46024	0.370837	8.22697e-05	0.00739585
Gm43961	ENSMUSG00000107549	200.718	1.41602	0.359647	8.24243e-05	0.00739585
Dpp4	ENSMUSG00000035000	681.575	1.39166	0.353718	8.34135e-05	0.00745491
Gm32569	ENSMUSG00000103659	14.9149	1.78559	0.454014	8.3928e-05	0.00747125
Uchl1	ENSMUSG00000029223	33.7288	1.76475	0.448997	8.47932e-05	0.00751855
Gm16033	ENSMUSG00000086998	50.9871	1.4446	0.36778	8.56906e-05	0.00753876
Ighv1-54	ENSMUSG00000094787	8.25562	1.78372	0.454106	8.56593e-05	0.00753876
Bank1	ENSMUSG00000037922	431.364	1.33931	0.341654	8.85211e-05	0.00770121
Ighj1	ENSMUSG00000076621	39.6918	1.50341	0.383526	8.85629e-05	0.00770121
Gm16556	ENSMUSG00000090192	13.8754	1.75439	0.447446	8.82193e-05	0.00770121
Lin28b	ENSMUSG00000063804	16.2406	-1.77166	0.453076	9.21855e-05	0.00798539
Bcr	ENSMUSG00000009681	390.46	1.21938	0.312135	9.36154e-05	0.00807818
Bicra	ENSMUSG00000070808	334.335	1.33752	0.343038	9.657e-05	0.00830133
AC144938.1	ENSMUSG00000114306	14.8159	1.65599	0.425071	9.78754e-05	0.00838156
Txndc11	ENSMUSG00000022498	791.214	1.08713	0.279822	0.000102301	0.00859707
Trim30b	ENSMUSG00000052749	209.609	1.30099	0.334574	0.000100859	0.00859707
Gm12678	ENSMUSG00000084854	8.08386	1.76697	0.454702	0.00010191	0.00859707
Gm12064	ENSMUSG00000086612	99.0667	1.36714	0.35188	0.000102223	0.00859707
Gm18748	ENSMUSG00000106444	13.0445	1.76142	0.453087	0.00010124	0.00859707
Cd2	ENSMUSG00000027863	122.714	1.49268	0.384774	0.000104726	0.0087682
Foxo1	ENSMUSG00000044167	539.08	1.41228	0.364664	0.000107583	0.00897405
Gm26735	ENSMUSG00000097461	431.451	1.39157	0.3598	0.000109909	0.00913419
Gm20402	ENSMUSG00000092405	54.0313	1.53247	0.396387	0.000110596	0.00915754
Igkv4-50	ENSMUSG00000076562	10.3582	1.7542	0.454423	0.000113254	0.00934322
Eaf2	ENSMUSG00000022838	30.5346	1.50229	0.389583	0.000115189	0.00943374
Clec4d	ENSMUSG00000030144	162.575	1.30211	0.33765	0.000115071	0.00943374
Cd101	ENSMUSG00000086564	102.68	1.62236	0.420841	0.000115709	0.00944205
Hmgcs2	ENSMUSG00000027875	93.3949	-1.498	0.388768	0.00011659	0.0094796
Gm29439	ENSMUSG00000101029	40.5849	1.58193	0.411248	0.000119745	0.00970107
Gm43197	ENSMUSG00000107215	108.923	1.36886	0.356009	0.000120538	0.00973035
A430078G23Rik	ENSMUSG00000074497	488.009	1.11194	0.289261	0.000121004	0.00973307
4632428C04Rik	ENSMUSG00000097184	19.2148	1.56783	0.408834	0.000125621	0.0100684
Sec14l5	ENSMUSG00000091712	19.929	1.53697	0.401122	0.00012728	0.0101653
Ttc39aos1	ENSMUSG00000085873	198.23	-1.4939	0.390734	0.000131661	0.010478
Arl5c	ENSMUSG00000038352	589.577	1.61629	0.42286	0.000132227	0.010486
Vwf	ENSMUSG00000001930	778.093	1.03867	0.271845	0.000133018	0.0105073
Acvr1c	ENSMUSG00000026834	29.6725	-1.72025	0.450817	0.000135718	0.0105073
Dok3	ENSMUSG00000035711	923.236	1.15625	0.303153	0.000136695	0.0105073
Kcna3	ENSMUSG00000047959	151.688	1.18227	0.30967	0.000134634	0.0105073
Clec4g	ENSMUSG00000074491	15.308	1.61556	0.423241	0.000135019	0.0105073
Ighv1-18	ENSMUSG00000076695	13.6812	1.69822	0.445045	0.000135721	0.0105073
A530030E21Rik	ENSMUSG00000105160	26.2989	1.59482	0.418106	0.000136524	0.0105073
Gm5281	ENSMUSG00000105244	20.1145	1.58034	0.414186	0.000135885	0.0105073
CT030182.4	ENSMUSG00000114791	31.1667	1.70006	0.445177	0.000134078	0.0105073
Gm26400	ENSMUSG00000092753	9.79184	1.7328	0.454882	0.000139333	0.0106737
D330045A20Rik	ENSMUSG00000042498	28.3223	-1.49525	0.392875	0.00014128	0.0107861
Ighv6-3	ENSMUSG00000076677	17.0388	1.69556	0.446075	0.000144077	0.0109625
Slc2a6	ENSMUSG00000036067	103.49	1.09299	0.287613	0.000144568	0.0109628
Il4i1	ENSMUSG00000074141	91.1484	1.26251	0.332394	0.000145727	0.0110137
2010007H06Rik	ENSMUSG00000044694	103.738	1.7062	0.449313	0.000146247	0.011016
Aifm2	ENSMUSG00000020085	134.839	-1.03503	0.272729	0.000147592	0.0110802
Cd79a	ENSMUSG00000003379	370.378	1.68079	0.443026	0.000148316	0.0110976
Iglv1	ENSMUSG00000076934	125.144	1.71081	0.451259	0.000149924	0.0111807
Pkig	ENSMUSG00000035268	390.828	1.10687	0.292191	0.000151756	0.0112801
Kcnj5	ENSMUSG00000032034	117.007	1.06656	0.281737	0.000153298	0.0112919
Nfkbid	ENSMUSG00000036931	136.717	1.27257	0.336169	0.000153388	0.0112919
Gm16316	ENSMUSG00000087129	179.112	1.25119	0.330523	0.00015342	0.0112919
Arhgap17	ENSMUSG00000030766	1013.85	1.11208	0.293991	0.000155128	0.0113805
Mnd1-ps	ENSMUSG00000089686	123.693	-1.25143	0.331033	0.0001566	0.0114511
Syvn1	ENSMUSG00000024807	559.299	1.17657	0.3114	0.0001579	0.0115088
Map4k1	ENSMUSG00000037337	172.696	1.27299	0.33741	0.000161399	0.0117259
Lrrc18	ENSMUSG00000041673	236.58	1.33358	0.353732	0.000163237	0.0118213
Sertad4	ENSMUSG00000016262	34.2245	1.55882	0.41378	0.000165045	0.0118914
Magee2	ENSMUSG00000031224	12.2957	1.68047	0.446136	0.0001654	0.0118914
Trim6	ENSMUSG00000072244	40.6762	-1.49445	0.396811	0.000165789	0.0118914
Stc2	ENSMUSG00000020303	28.4355	-1.65747	0.440489	0.00016803	0.0120139
Zkscan16	ENSMUSG00000038630	23.8861	1.59862	0.425021	0.000169055	0.0120489
Gp6	ENSMUSG00000078810	284.179	1.05284	0.280688	0.00017619	0.0125178
N4bp3	ENSMUSG00000001053	87.8958	1.4137	0.377075	0.000177462	0.0125492
Igkv4-53	ENSMUSG00000095753	7.27212	1.70464	0.454728	0.000177747	0.0125492
Fam213a	ENSMUSG00000021792	2634.92	-1.00533	0.268263	0.000178565	0.0125676
Gm8828	ENSMUSG00000105727	16.4046	1.70263	0.45465	0.000180454	0.012661
Nrgn	ENSMUSG00000053310	48.8516	1.23763	0.330585	0.000181285	0.0126798
Gm12057	ENSMUSG00000084081	89.483	1.69936	0.454439	0.000184407	0.0128582
5930430L01Rik	ENSMUSG00000106951	56.3341	1.31618	0.352075	0.000185243	0.0128767
Cxcr5	ENSMUSG00000047880	67.1211	1.50984	0.404145	0.000187055	0.0129626
Rab7b	ENSMUSG00000052688	69.0299	-1.11839	0.299488	0.000188201	0.013002
Igkv12-89	ENSMUSG00000076534	11.7759	1.69507	0.454525	0.000191989	0.0132232
Ralgps1	ENSMUSG00000038831	207.274	1.13674	0.305413	0.00019767	0.0135317
Gm43751	ENSMUSG00000105322	11.6735	-1.69327	0.454849	0.000197103	0.0135317
Ttpal	ENSMUSG00000017679	1102.36	1.1112	0.298994	0.000202035	0.0136234
1110032F04Rik	ENSMUSG00000046999	10.3639	-1.66565	0.448159	0.000201874	0.0136234
Sox4	ENSMUSG00000076431	682.155	1.37624	0.370254	0.000201593	0.0136234
2310058D17Rik	ENSMUSG00000085379	96.8706	1.26529	0.340417	0.000201682	0.0136234
Gm21057	ENSMUSG00000108714	43.7061	1.52421	0.410109	0.000201924	0.0136234
Fbp1	ENSMUSG00000069805	21.6567	-1.56628	0.421799	0.000204548	0.0137517
Igkv1-110	ENSMUSG00000093861	26.1596	1.66989	0.450034	0.000206772	0.0138599
Slc7a2	ENSMUSG00000031596	183.768	-1.36142	0.367507	0.000211817	0.0140724
Cobll1	ENSMUSG00000034903	137.87	1.37836	0.372037	0.000211483	0.0140724
Gm15569	ENSMUSG00000086424	19.9866	1.55341	0.419277	0.000211407	0.0140724
Mettl21c	ENSMUSG00000047343	76.0384	-1.37414	0.372022	0.000220998	0.0146392
Cd74	ENSMUSG00000024610	282.32	1.04404	0.282752	0.000222123	0.0146705
Cacna1b	ENSMUSG00000004113	23.396	1.59307	0.432479	0.000229975	0.015013
Amigo1	ENSMUSG00000050947	86.0785	1.17333	0.318424	0.000228872	0.015013
F730311O21Rik	ENSMUSG00000100658	118.066	1.40053	0.380128	0.00022927	0.015013
Iglj3p	ENSMUSG00000106405	9.3985	1.66688	0.45244	0.000229412	0.015013
Gm11639	ENSMUSG00000040838	9.52547	-1.67455	0.454799	0.000231443	0.0150304
Slain1	ENSMUSG00000055717	84.6441	1.24652	0.338561	0.000231576	0.0150304
Gpr18	ENSMUSG00000050350	157.911	1.01509	0.276386	0.000239966	0.0155302
Aldh3b2	ENSMUSG00000075296	23.5636	1.46025	0.399254	0.000254744	0.0164394
4930597A21Rik	ENSMUSG00000086501	24.9771	1.64399	0.449611	0.000255702	0.0164454
Iglj3	ENSMUSG00000105231	16.5589	1.62634	0.444856	0.000256298	0.0164454
Ankrd13d	ENSMUSG00000005986	93.011	1.41298	0.386726	0.000258476	0.0165
Cbx2	ENSMUSG00000025577	60.5803	1.31218	0.359151	0.000258614	0.0165
Cxxc5	ENSMUSG00000046668	224.609	1.30274	0.356754	0.000260546	0.0165763
Zfp60	ENSMUSG00000037640	223.015	1.04633	0.287079	0.000267669	0.0169815
Lef1	ENSMUSG00000027985	292.482	1.51915	0.417159	0.000270873	0.017042
Arpp21	ENSMUSG00000032503	181.846	1.58166	0.434349	0.000271116	0.017042
Gm16014	ENSMUSG00000086479	31.7454	1.50403	0.413088	0.00027165	0.017042
Gm31172	ENSMUSG00000110374	40.3215	1.46299	0.401634	0.00026989	0.017042
Lsp1	ENSMUSG00000018819	904.688	1.02361	0.281615	0.000278203	0.0174047
Arhgap27os3	ENSMUSG00000085887	120.721	1.32233	0.364159	0.000282116	0.0176006
Gm37320	ENSMUSG00000104324	54.8552	1.3784	0.379676	0.000282919	0.0176019
Il21r	ENSMUSG00000030745	117.838	1.23128	0.339278	0.000284401	0.0176454
Gm23458	ENSMUSG00000065191	24.8798	1.55227	0.42789	0.000285917	0.0176907
Igkv3-4	ENSMUSG00000096715	9.12747	1.64722	0.454655	0.000291203	0.0179684
Zfp773	ENSMUSG00000063535	28.0075	1.4972	0.413544	0.000294129	0.0180994
Prune2	ENSMUSG00000039126	388.799	-1.56421	0.43329	0.000306113	0.0187855
Gm37390	ENSMUSG00000103123	46.5056	1.41343	0.39198	0.000311106	0.0189371
Gm42543	ENSMUSG00000105630	13.427	1.63998	0.454755	0.000310593	0.0189371
Gm43910	ENSMUSG00000107420	320.406	1.35927	0.376835	0.000309656	0.0189371
Cplx2	ENSMUSG00000025867	497.597	1.58695	0.440414	0.000314203	0.0190228
Ighv1-26	ENSMUSG00000094546	24.2828	1.63583	0.4539	0.000313415	0.0190228
Sv2c	ENSMUSG00000051111	29.3417	-1.50398	0.417584	0.000316231	0.0190942
Ighv1-52	ENSMUSG00000095204	9.87953	1.62584	0.45169	0.000318872	0.0192023
Ighv8-12	ENSMUSG00000076731	16.9045	1.52386	0.423995	0.000325561	0.0195527
Cass4	ENSMUSG00000074570	121.939	0.990063	0.27579	0.00033079	0.019814
Csk	ENSMUSG00000032312	724.855	0.919543	0.256255	0.000332733	0.0198775
Tubb2b	ENSMUSG00000045136	36.1655	1.60754	0.448639	0.000339488	0.0202274
Cerk	ENSMUSG00000035891	1187.51	1.09426	0.305478	0.000340796	0.0202517
Tifa	ENSMUSG00000046688	2095.82	1.13345	0.31666	0.000344385	0.020366
Lonrf2	ENSMUSG00000048814	27.5513	1.57406	0.439853	0.000345431	0.020366
AC145348.1	ENSMUSG00000114141	8.01809	1.62797	0.454878	0.000345017	0.020366
Gm16042	ENSMUSG00000107724	302.81	1.13474	0.317228	0.00034751	0.0204351
AC167669.4	ENSMUSG00000114914	34.6989	1.38799	0.389412	0.000364781	0.0213948
Gm27511	ENSMUSG00000098502	8.03837	1.62071	0.454846	0.000366334	0.0214301
Ighv9-3	ENSMUSG00000096459	34.5261	1.61065	0.452425	0.000370798	0.021635
2310008N11Rik	ENSMUSG00000100335	11.8364	1.61636	0.454918	0.000380739	0.0221576
Il2rg	ENSMUSG00000031304	104.467	1.2221	0.34493	0.000395556	0.0229606
Pecam1	ENSMUSG00000020717	850.801	0.928696	0.262198	0.000397152	0.022994
Itpr3	ENSMUSG00000042644	315.734	1.15004	0.324831	0.000399475	0.0230691
Gm26540	ENSMUSG00000097505	50.8655	1.41698	0.400407	0.00040189	0.0231493
Gm13919	ENSMUSG00000085417	88.1253	1.18452	0.334881	0.000404476	0.0232388
Fcamr	ENSMUSG00000026415	8.95975	1.6034	0.453508	0.000406907	0.0232508
Ifi203	ENSMUSG00000039997	559.497	1.16124	0.328398	0.000406133	0.0232508
Aknad1	ENSMUSG00000049565	37.1455	1.45721	0.412223	0.000407782	0.0232508
Serinc5	ENSMUSG00000021703	2768.41	0.895802	0.253506	0.000409861	0.0232516
Igkv10-95	ENSMUSG00000094902	12.3158	1.59308	0.450807	0.00040958	0.0232516
Foxp4	ENSMUSG00000023991	100.624	1.31925	0.374047	0.000420357	0.0237871
Lrmp	ENSMUSG00000030263	2365.71	1.15571	0.328653	0.000437246	0.0246191
AC154461.2	ENSMUSG00000114288	11.7982	1.58104	0.449577	0.000436881	0.0246191
Trim17	ENSMUSG00000036964	47.161	1.3211	0.376659	0.000452501	0.0254145
Fbxl12	ENSMUSG00000066892	479.569	1.11594	0.318337	0.000455701	0.0255306
Ltk	ENSMUSG00000027297	14.6578	1.57392	0.45014	0.000471404	0.0262796
Gm42907	ENSMUSG00000106254	160.045	1.13578	0.324779	0.000470346	0.0262796
Tfeb	ENSMUSG00000023990	264.357	0.989956	0.283419	0.000477799	0.0265703
Mex3b	ENSMUSG00000057706	54.6799	1.25647	0.359861	0.000480222	0.0266393
Ighv8-8	ENSMUSG00000104452	26.3482	1.57213	0.450502	0.000483516	0.0267561
Igkv4-80	ENSMUSG00000076540	5.65806	1.54255	0.4422	0.000486015	0.0268285
Igkv3-1	ENSMUSG00000095682	6.35509	1.53855	0.441275	0.000489219	0.0269393
Igf2bp1	ENSMUSG00000013415	12.1349	-1.54577	0.443717	0.000494582	0.0271683
Cysltr2	ENSMUSG00000033470	40.1013	1.31177	0.376788	0.000498704	0.0273115
Gpr155	ENSMUSG00000041762	432.46	1.01305	0.291025	0.000499616	0.0273115
Scn4a	ENSMUSG00000001027	29.4005	1.5254	0.438304	0.000500972	0.0273193
Psapl1	ENSMUSG00000043430	18.5291	1.58236	0.454922	0.00050457	0.0274491
Treml1	ENSMUSG00000023993	165.165	1.24381	0.357757	0.00050762	0.0275485
Mdrl	ENSMUSG00000097468	30.6043	-1.28572	0.369947	0.000510045	0.0276135
Tubb1	ENSMUSG00000016255	1085.45	1.09234	0.314852	0.0005217	0.0281067
Gh	ENSMUSG00000020713	6.88239	1.57226	0.453264	0.000522899	0.0281067
Cd93	ENSMUSG00000027435	1957.7	1.00467	0.289562	0.000521224	0.0281067
Tmem163	ENSMUSG00000026347	64.5212	1.32627	0.3825	0.000525586	0.0281839
Ighv5-17	ENSMUSG00000095571	18.4185	1.52299	0.439939	0.000536561	0.0287041
Trim11	ENSMUSG00000020455	1024.36	0.951199	0.275102	0.000544964	0.0290666
Gpc4	ENSMUSG00000031119	148.984	-0.972373	0.281264	0.000545918	0.0290666
Dnajc7	ENSMUSG00000014195	1010.78	0.965158	0.280332	0.000575499	0.0305693
Cyfip2	ENSMUSG00000020340	1570.15	1.08014	0.313862	0.000578579	0.0306606
Capsl	ENSMUSG00000039676	51.408	1.5453	0.449164	0.000580865	0.0307095
Gm25291	ENSMUSG00000084744	189.024	1.35125	0.393359	0.000592215	0.0312362
Sox5	ENSMUSG00000041540	53.9123	1.15803	0.337499	0.000600869	0.0316186
Rnf217	ENSMUSG00000063760	83.0727	-1.16441	0.339525	0.00060462	0.0317418
Car1	ENSMUSG00000027556	2939.34	-1.25525	0.3661	0.000606432	0.0317629
Igkv9-124	ENSMUSG00000096632	9.70667	1.55706	0.454629	0.000615018	0.0321379
Il33	ENSMUSG00000024810	10.3125	1.55149	0.453772	0.00062831	0.0326129
Klf10	ENSMUSG00000037465	877.236	-0.845186	0.247201	0.000628453	0.0326129
AC159290.1	ENSMUSG00000113626	58.5451	1.13249	0.331183	0.000627286	0.0326129
Wnt10a	ENSMUSG00000026167	5.87205	1.5503	0.453987	0.000638158	0.0330405
Camk1g	ENSMUSG00000016179	10.5947	1.54064	0.451828	0.000650118	0.0335824
Igkv1-122	ENSMUSG00000095497	5.35018	1.53193	0.450049	0.000664249	0.0342339
Gm43352	ENSMUSG00000106086	54.0362	1.53314	0.450657	0.000668921	0.034396
Fnip2	ENSMUSG00000061175	2192.41	-1.21145	0.356329	0.000674296	0.0345934
Gas7	ENSMUSG00000033066	758.781	1.12891	0.332316	0.000681028	0.0347016
Gm36933	ENSMUSG00000103772	151.092	1.21294	0.357013	0.000680137	0.0347016
AC121801.1	ENSMUSG00000114937	122.708	0.962078	0.283115	0.000678323	0.0347016
Mtss1	ENSMUSG00000022353	934.876	0.900222	0.26511	0.000684653	0.0348076
Ranbp17	ENSMUSG00000040594	154.33	-1.12051	0.330193	0.000690039	0.0350024
Gp1ba	ENSMUSG00000050675	229.368	0.954174	0.281324	0.000694527	0.0351509
Lpl	ENSMUSG00000015568	1702.17	-0.984266	0.290833	0.00071359	0.0359541
Rwdd3	ENSMUSG00000028133	69.9453	-1.19326	0.35253	0.000712158	0.0359541
Igkv4-86	ENSMUSG00000076536	5.1584	1.48984	0.440407	0.000717315	0.0360611
Ttpa	ENSMUSG00000073988	39.262	-1.24112	0.368044	0.000745722	0.0374057
Ighv5-4	ENSMUSG00000095612	16.9983	1.5007	0.445702	0.000759754	0.0380248
Gm26877	ENSMUSG00000097373	54.145	1.26482	0.376288	0.000775729	0.0386526
4833422M21Rik	ENSMUSG00000097619	13.9032	1.50764	0.448486	0.000774839	0.0386526
Myb	ENSMUSG00000019982	2220.19	0.904154	0.269157	0.000781678	0.038863
Fam71b	ENSMUSG00000020401	10.0951	1.52761	0.454862	0.000783925	0.0388889
A130050O07Rik	ENSMUSG00000102277	141.293	1.1851	0.353089	0.000789703	0.0390894
Crybg2	ENSMUSG00000012123	61.9554	1.14019	0.3399	0.000795096	0.0391988
Ighv1-69	ENSMUSG00000094502	17.2802	1.45987	0.435211	0.000795394	0.0391988
Ltbp2	ENSMUSG00000002020	105.217	1.14166	0.340731	0.000806322	0.0395994
Nebl	ENSMUSG00000053702	54.0932	-1.07921	0.322116	0.000807039	0.0395994
Myl2	ENSMUSG00000013936	12.039	1.47785	0.44129	0.000811243	0.0397192
Galnt14	ENSMUSG00000024064	6.20541	1.51508	0.452976	0.000823667	0.04024
Ighv5-2	ENSMUSG00000076633	7.35898	1.52018	0.454826	0.000830804	0.0405008
Timp4	ENSMUSG00000030317	55.8231	-1.44274	0.431818	0.000834534	0.0405073
Nphp3	ENSMUSG00000032558	81.3154	-1.12907	0.337878	0.000832833	0.0405073
Gm26586	ENSMUSG00000097472	103.062	1.09574	0.328136	0.000839947	0.0406823
Gm34225	ENSMUSG00000108722	11.1301	1.50375	0.45088	0.000852519	0.0412026
Ighv1-81	ENSMUSG00000094689	13.4291	1.47661	0.442949	0.000857321	0.0412603
Gm26625	ENSMUSG00000097138	200.763	1.19692	0.359051	0.000857377	0.0412603
Ighv5-9-1	ENSMUSG00000095210	8.55429	1.51577	0.454854	0.000860883	0.0413408
4930447C04Rik	ENSMUSG00000021098	28.0575	-1.31801	0.396033	0.000874595	0.0415671
Dpt	ENSMUSG00000026574	11.9297	1.50753	0.452916	0.000873149	0.0415671
Nme7	ENSMUSG00000026575	337.14	1.01401	0.304605	0.000871757	0.0415671
Scimp	ENSMUSG00000057135	23.4823	1.47998	0.44469	0.000874344	0.0415671
Zfp82	ENSMUSG00000098022	7.14071	1.51303	0.45464	0.000874826	0.0415671
F2rl2	ENSMUSG00000021675	347.956	0.96872	0.291306	0.000882807	0.0418581
Gm20559	ENSMUSG00000106734	347.878	1.11081	0.33436	0.000893097	0.042257
Igkv6-15	ENSMUSG00000094797	16.5316	1.4888	0.448427	0.000900008	0.0424947
Snx2	ENSMUSG00000034484	587.706	0.892364	0.268855	0.000902984	0.042546
Gm16248	ENSMUSG00000086137	5.04389	1.45545	0.438615	0.000905738	0.0425867
H2-Ob	ENSMUSG00000041538	384.597	1.44234	0.434859	0.000910552	0.0427239
AC101882.1	ENSMUSG00000112082	26.764	1.46674	0.442442	0.000916136	0.0428965
Gm31243	ENSMUSG00000104710	22.6519	1.33218	0.402311	0.000928613	0.0433905
Ighv13-2	ENSMUSG00000076671	6.8228	1.50224	0.454468	0.000948069	0.0442079
Tmem45b	ENSMUSG00000041737	9.89953	-1.49854	0.45358	0.000953819	0.0443841
Dusp2	ENSMUSG00000027368	207.494	1.31953	0.399569	0.000958678	0.0445182
S100a11	ENSMUSG00000027907	125.611	1.16343	0.352563	0.000967104	0.0448171
Slc38a4	ENSMUSG00000022464	22.228	-1.40349	0.425566	0.000973952	0.0448852
Gpam	ENSMUSG00000024978	463.808	1.08008	0.327613	0.000977858	0.0448852
Plekhg2	ENSMUSG00000037552	206.142	0.907984	0.275421	0.000978217	0.0448852
Ighv1-5	ENSMUSG00000096499	8.35439	1.49742	0.454229	0.000978537	0.0448852
Cc2d2b	ENSMUSG00000108929	46.9315	1.07605	0.326279	0.000973916	0.0448852
Igkv1-117	ENSMUSG00000094335	20.8068	1.4988	0.45485	0.000983651	0.045028
Itpr2	ENSMUSG00000030287	993.921	0.945405	0.287162	0.00099396	0.0453157
Gm29590	ENSMUSG00000100022	13.1126	1.46963	0.446346	0.000992743	0.0453157
Mast4	ENSMUSG00000034751	755.342	1.02196	0.311249	0.00102554	0.0466608
Cd300lb	ENSMUSG00000063193	322.107	1.09298	0.332966	0.00102874	0.0467122
Zbtb18	ENSMUSG00000063659	1023.89	0.773881	0.235891	0.00103559	0.0469287
Pou2f2	ENSMUSG00000008496	203.778	1.16115	0.354028	0.00103867	0.0469736
Susd1	ENSMUSG00000038578	938.758	0.743079	0.226681	0.00104513	0.0470769
Zfp36	ENSMUSG00000044786	411.073	0.965549	0.294521	0.0010441	0.0470769
Fcer2a	ENSMUSG00000005540	38.8589	1.15824	0.353706	0.0010582	0.0475703
Ighv1-39	ENSMUSG00000095130	8.9686	1.48234	0.453325	0.00107572	0.0482615
Cyb561a3	ENSMUSG00000034445	367.764	1.00569	0.30803	0.00109494	0.048929
Celsr2	ENSMUSG00000068740	45.7104	1.33735	0.409571	0.0010937	0.048929
Spock2	ENSMUSG00000058297	25.298	-1.36349	0.417803	0.0011006	0.0490846
Igkv10-96	ENSMUSG00000094420	26.4156	1.4803	0.454792	0.00113437	0.0504906
Gm15780	ENSMUSG00000082829	11.8388	1.45656	0.447622	0.0011379	0.0505479
Col23a1	ENSMUSG00000063564	60.5897	-1.14898	0.35337	0.001148	0.0508964
Pawr	ENSMUSG00000035873	83.6237	-1.24248	0.382253	0.00115237	0.0509894
Rab11fip5	ENSMUSG00000051343	117.507	-0.953955	0.293677	0.0011609	0.0512663
Fhl2	ENSMUSG00000008136	129.068	-1.06728	0.32871	0.00116678	0.0514249
Gm28693	ENSMUSG00000101964	57.9555	1.32059	0.407043	0.00117721	0.0517833
Dtx4	ENSMUSG00000039982	344.953	-0.850518	0.262438	0.00119178	0.0522206
Zscan20	ENSMUSG00000061894	90.5178	1.00073	0.308737	0.00118951	0.0522206
Gm13561	ENSMUSG00000087518	41.8769	1.2383	0.38225	0.00119742	0.0523656
Pcp4l1	ENSMUSG00000038370	54.6242	1.29904	0.401231	0.00120522	0.0526045
Emid1	ENSMUSG00000034164	76.9845	1.15691	0.357565	0.00121417	0.0528925
5031439G07Rik	ENSMUSG00000036046	653.159	0.86216	0.267042	0.00124415	0.0540942
Grk2	ENSMUSG00000024858	1288.12	0.904429	0.280327	0.00125387	0.0542716
Gm4759	ENSMUSG00000053541	733.571	1.26942	0.393556	0.00125743	0.0542716
Igkv9-123	ENSMUSG00000076512	4.08515	1.41354	0.438138	0.00125423	0.0542716
Gm37534	ENSMUSG00000103427	418.68	1.11002	0.344146	0.00125787	0.0542716
Gm14549	ENSMUSG00000084990	32.9938	-1.22482	0.380064	0.00127006	0.0546157
4833421G17Rik	ENSMUSG00000103996	48.1373	1.36557	0.423759	0.0012707	0.0546157
Lilra6	ENSMUSG00000030427	183.385	1.06952	0.332139	0.00128145	0.0548685
Gm42449	ENSMUSG00000104612	78.4939	1.42765	0.44333	0.00128061	0.0548685
Ybx3	ENSMUSG00000030189	1647.71	-0.777507	0.241916	0.00130922	0.055951
Gm33326	ENSMUSG00000109921	8.57458	1.45973	0.454921	0.00133308	0.0568627
Prkcb	ENSMUSG00000052889	1054.93	0.963806	0.300698	0.00134957	0.0573245
Wfdc3	ENSMUSG00000076434	47.4092	-1.16692	0.36409	0.00135051	0.0573245
Gm45479	ENSMUSG00000109751	81.2961	1.24684	0.389052	0.00135154	0.0573245
Nxpe5	ENSMUSG00000047592	44.4894	-1.13398	0.353995	0.00135832	0.0574631
Gspt2	ENSMUSG00000071723	38.2492	-1.18667	0.370672	0.00136756	0.0574631
Ighv1-22	ENSMUSG00000094561	9.06242	1.45306	0.453768	0.00136376	0.0574631
Gm26930	ENSMUSG00000102142	142.228	1.15475	0.36065	0.00136549	0.0574631
4930587E11Rik	ENSMUSG00000107563	13.5017	-1.42624	0.445327	0.00136158	0.0574631
Gm37033	ENSMUSG00000104388	350.46	1.13737	0.355432	0.00137446	0.0576454
Zfp493	ENSMUSG00000090659	24.0351	1.22548	0.383379	0.00139093	0.0581196
Gm38365	ENSMUSG00000103591	243.462	1.13569	0.355274	0.00139036	0.0581196
Gm37274	ENSMUSG00000103285	107.483	1.28409	0.401916	0.00139866	0.0583344
Il16	ENSMUSG00000001741	1441.39	0.924992	0.289617	0.00140392	0.0583378
Gcsam	ENSMUSG00000022659	166.449	1.06732	0.33416	0.00140292	0.0583378
Atg16l2	ENSMUSG00000047767	377.32	0.965125	0.302548	0.00142279	0.0587966
Gm15890	ENSMUSG00000090105	27.3739	1.18511	0.371391	0.0014178	0.0587966
Gm8774	ENSMUSG00000107733	54.2042	1.19886	0.375814	0.00142259	0.0587966
Nprl2	ENSMUSG00000010057	69.8749	1.1167	0.350455	0.00144039	0.0593061
Igkv17-121	ENSMUSG00000076514	5.82855	1.43963	0.451759	0.00143894	0.0593061
Ppp3cc	ENSMUSG00000022092	94.9203	1.1385	0.357432	0.00144641	0.0593373
Gm26822	ENSMUSG00000096921	7.49837	1.4422	0.452729	0.00144471	0.0593373
Strip2	ENSMUSG00000039629	191.63	-1.24722	0.391662	0.00145039	0.0593922
Rai1	ENSMUSG00000062115	821.7	0.970692	0.305322	0.00147662	0.0603567
Col27a1	ENSMUSG00000045672	116.451	1.14057	0.358823	0.00147973	0.0603741
Ighv6-6	ENSMUSG00000076680	11.3956	1.43311	0.450971	0.00148376	0.0604289
Arfgef3	ENSMUSG00000019852	41.9695	-1.15183	0.362926	0.00150494	0.0611809
C1galt1	ENSMUSG00000042460	3000.82	0.833381	0.262674	0.00151037	0.0612233
Arl4a	ENSMUSG00000047446	1728.43	-0.847869	0.267257	0.00151142	0.0612233
Gm26740	ENSMUSG00000097705	325.798	1.01047	0.318607	0.00151637	0.0613138
Cenpv	ENSMUSG00000018509	93.789	-1.11325	0.351291	0.00152952	0.0617344
Gm28289	ENSMUSG00000101014	24.6671	1.32147	0.417106	0.0015339	0.0618005
Mpl	ENSMUSG00000006389	128.267	0.96618	0.305437	0.00156007	0.0626621
Shank2	ENSMUSG00000037541	13.2447	1.43663	0.454253	0.00156363	0.0626621
CT030170.4	ENSMUSG00000113536	18.3283	-1.32282	0.418219	0.00156165	0.0626621
Gm45081	ENSMUSG00000108777	15.943	-1.39567	0.441417	0.00156798	0.0627247
Nbea	ENSMUSG00000027799	290.988	-1.01393	0.320777	0.00157297	0.0628129
Ccm2	ENSMUSG00000000378	596.126	0.800145	0.253373	0.0015887	0.0633286
Ly6g6f	ENSMUSG00000034923	82.5194	1.35285	0.428499	0.00159298	0.063387
Bbof1	ENSMUSG00000057265	66.5647	-1.18149	0.374407	0.00160147	0.0636126
C1qtnf7	ENSMUSG00000061535	11.9891	-1.3785	0.436939	0.00160546	0.0636295
Iglc4	ENSMUSG00000106039	8.8391	1.4232	0.451159	0.00160755	0.0636295
Pafah1b3	ENSMUSG00000005447	376.789	1.41102	0.447455	0.00161367	0.0637597
Enpp5	ENSMUSG00000023960	184.735	-1.03291	0.327645	0.0016187	0.0638464
Endou	ENSMUSG00000022468	53.6072	1.28969	0.409575	0.00163916	0.0642787
Pmaip1	ENSMUSG00000024521	117.12	-1.07555	0.341453	0.00163319	0.0642787
Hivep3	ENSMUSG00000028634	190.34	0.921301	0.292615	0.00164107	0.0642787
Ighv1-59	ENSMUSG00000095197	4.65904	1.40777	0.447037	0.00163765	0.0642787
Ighv3-8	ENSMUSG00000076674	7.6844	1.42905	0.454444	0.00166302	0.0650252
Atp2a3	ENSMUSG00000020788	1712.37	1.00147	0.318614	0.00167106	0.0652263
Grsf1	ENSMUSG00000044221	646.195	-0.767453	0.244317	0.0016825	0.0655592
Gm8459	ENSMUSG00000089931	19.9816	1.24365	0.396158	0.00169363	0.0658789
Aldh6a1	ENSMUSG00000021238	335.599	-1.06818	0.340643	0.001714	0.0665563
Hist1h2al	ENSMUSG00000091383	9.20031	-1.40268	0.448351	0.00175686	0.0679861
Gm26742	ENSMUSG00000097707	176.703	1.09504	0.349992	0.00175547	0.0679861
B230303O12Rik	ENSMUSG00000106547	32.5163	-1.31062	0.419316	0.00177437	0.0685462
Iigp1	ENSMUSG00000054072	201.408	-1.2563	0.402404	0.00179627	0.0692353
Slain1os	ENSMUSG00000089707	25.5476	1.25764	0.402875	0.00179836	0.0692353
Gm45715	ENSMUSG00000108493	18.7815	1.36658	0.437875	0.00180281	0.0692882
Gm26652	ENSMUSG00000097497	53.8157	-1.20882	0.387589	0.00181583	0.0696698
Cyp26b1	ENSMUSG00000063415	12.6932	-1.38142	0.44326	0.00183011	0.0700983
Prkd2	ENSMUSG00000041187	251.057	0.913083	0.29312	0.00183917	0.0703257
Actr3b	ENSMUSG00000056367	12.5749	1.39791	0.448987	0.00184902	0.0705404
Gm37881	ENSMUSG00000104101	6.63767	1.39561	0.448295	0.00185105	0.0705404
Igsf9	ENSMUSG00000037995	19.619	1.38439	0.444896	0.00186006	0.0707641
Rcsd1	ENSMUSG00000040723	2195.96	0.94271	0.303472	0.00189367	0.0719212
Dlgap4	ENSMUSG00000061689	223.354	0.890886	0.286945	0.00190452	0.0722113
Gm37755	ENSMUSG00000103382	141.607	1.1325	0.365007	0.00191779	0.0725924
AC241593.2	ENSMUSG00000114945	35.8827	-1.16699	0.376425	0.00193388	0.0730786
Bche	ENSMUSG00000027792	13.4268	-1.4084	0.454634	0.00194912	0.0735149
Fam83g	ENSMUSG00000042377	29.5648	-1.39326	0.449949	0.00195833	0.0735149
Igkv12-98	ENSMUSG00000076526	4.66558	1.38062	0.445774	0.00195407	0.0735149
Cfb	ENSMUSG00000090231	7.57285	-1.40818	0.454771	0.00195848	0.0735149
Mkx	ENSMUSG00000061013	28.4902	-1.26866	0.410301	0.00198794	0.0744964
Smo	ENSMUSG00000001761	220.218	-0.869265	0.28142	0.00200934	0.0751734
Cyth1	ENSMUSG00000017132	624.046	0.87375	0.283559	0.00206047	0.0767041
Flrt1	ENSMUSG00000047787	20.8086	1.22986	0.399059	0.00205691	0.0767041
9030619P08Rik	ENSMUSG00000053168	13.7649	-1.31379	0.426325	0.00205851	0.0767041
Ighv1-15	ENSMUSG00000103254	8.65665	1.4005	0.454824	0.00207549	0.0771356
H1f0	ENSMUSG00000096210	1679.44	-1.12996	0.367039	0.00207991	0.0771727
Zfp420	ENSMUSG00000058402	83.66	0.887562	0.2886	0.00210221	0.0778718
Olfr920	ENSMUSG00000061039	25.7305	-1.33837	0.435372	0.00211156	0.0780894
C030037D09Rik	ENSMUSG00000087574	32.2028	1.2107	0.394	0.00212031	0.0782845
Rbm3	ENSMUSG00000031167	798.616	0.826622	0.269143	0.00213123	0.0785589
Trim23	ENSMUSG00000021712	751.192	-0.928374	0.302488	0.00214687	0.0790063
Hmgb1-ps8	ENSMUSG00000097295	235.681	1.03919	0.338904	0.00216708	0.0796199
Ano5	ENSMUSG00000055489	5.05292	-1.3578	0.443221	0.00218778	0.0802495
Gpr171	ENSMUSG00000050075	270.436	1.16791	0.381539	0.00220563	0.0806993
A330094K24Rik	ENSMUSG00000097666	18.693	-1.29939	0.42452	0.00220721	0.0806993
Arhgap25	ENSMUSG00000030047	654.153	0.73647	0.240933	0.00223761	0.0815091
Igf2	ENSMUSG00000048583	198.008	-1.02987	0.336957	0.00224022	0.0815091
Gm44746	ENSMUSG00000108341	49.2131	1.26669	0.414314	0.00223335	0.0815091
Bcap29	ENSMUSG00000020650	495.417	-0.96961	0.317335	0.00224705	0.0816259
Gm16315	ENSMUSG00000090230	27.2698	1.24269	0.407234	0.00227663	0.0825673
Xrcc6	ENSMUSG00000022471	969.325	0.930361	0.305002	0.00228581	0.0826339
Klf2	ENSMUSG00000055148	273.155	1.01785	0.333666	0.00228461	0.0826339
Zfp809	ENSMUSG00000057982	285.649	0.741601	0.243407	0.00231327	0.0834927
Gm12524	ENSMUSG00000085318	3.89409	1.31507	0.432292	0.00234945	0.084663
Hmgb3	ENSMUSG00000015217	308.675	-0.929119	0.305476	0.0023537	0.0846806
Hdac7	ENSMUSG00000022475	406.839	0.941672	0.309666	0.00235847	0.0846972
Arhgap24	ENSMUSG00000057315	254.856	0.945405	0.310935	0.00236168	0.0846972
Phldb3	ENSMUSG00000074277	44.6396	1.17033	0.385163	0.00237733	0.0851226
Strbp	ENSMUSG00000026915	1486.16	0.880852	0.290079	0.00239269	0.0855368
Bbs7	ENSMUSG00000037325	48.4446	-1.0322	0.340164	0.00240997	0.086018
Bhlhe41	ENSMUSG00000030256	33.7052	1.21877	0.401793	0.00241865	0.0861911
Fam84a	ENSMUSG00000020607	12.562	-1.37257	0.452749	0.00243236	0.0865227
Cfl2	ENSMUSG00000062929	423.566	-0.754627	0.248951	0.00243564	0.0865227
Thnsl2	ENSMUSG00000054474	13.281	-1.31282	0.433181	0.00244029	0.0865514
Gm44793	ENSMUSG00000108703	9.50547	-1.36441	0.450505	0.00245671	0.0869969
Kmo	ENSMUSG00000039783	160.08	0.987167	0.32615	0.0024722	0.0871247
Stk32a	ENSMUSG00000039954	9.68656	-1.36947	0.452415	0.00246981	0.0871247
Ap1s3	ENSMUSG00000054702	106.135	1.04782	0.346114	0.00246672	0.0871247
Mpzl3	ENSMUSG00000070305	61.5275	0.945491	0.312426	0.00247579	0.0871247
AC153556.2	ENSMUSG00000111005	17.4766	1.3249	0.437935	0.0024835	0.0872596
Gm37298	ENSMUSG00000104118	324.886	0.984035	0.325647	0.00251291	0.0880183
Gm44248	ENSMUSG00000108235	10.3436	1.37202	0.454005	0.00251086	0.0880183
Slfn9	ENSMUSG00000069793	665.992	-0.976609	0.323355	0.00252576	0.088331
Zfp719	ENSMUSG00000030469	185.482	0.780123	0.258394	0.00253506	0.0885187
Zfp608	ENSMUSG00000052713	476.833	0.877548	0.290802	0.00254719	0.0888047
Dhrs9	ENSMUSG00000027068	266.581	1.23944	0.410897	0.00255767	0.0888555
Gm9828	ENSMUSG00000048603	92.7007	-1.00344	0.332639	0.00255636	0.0888555
AC164441.1	ENSMUSG00000112941	8.62732	1.36534	0.452683	0.00256048	0.0888555
Klhl21	ENSMUSG00000073700	185.337	-0.907445	0.30121	0.00258965	0.0897295
AI504432	ENSMUSG00000056145	477.089	0.970342	0.322174	0.00259653	0.0898296
Tnfrsf13c	ENSMUSG00000068105	325.823	1.34184	0.445735	0.00260903	0.0899857
Gm24924	ENSMUSG00000094306	8.84309	1.35417	0.449832	0.00260902	0.0899857
Iglv2	ENSMUSG00000076940	29.7219	1.36023	0.452072	0.00262209	0.0901599
Gm37787	ENSMUSG00000103219	57.6394	1.35782	0.451252	0.00262096	0.0901599
2700081O15Rik	ENSMUSG00000053080	276.259	0.897118	0.298257	0.00263091	0.0903251
Gm12847	ENSMUSG00000085249	9.49284	-1.36315	0.45381	0.00266648	0.0914071
Cpt1c	ENSMUSG00000007783	44.3259	-0.984787	0.32803	0.00268102	0.0916266
Abcc2	ENSMUSG00000025194	49.5074	-1.02022	0.339819	0.0026799	0.0916266
Ighv7-3	ENSMUSG00000076652	7.96125	1.35884	0.453193	0.00271425	0.0926218
Gm37023	ENSMUSG00000104078	121.801	-0.977705	0.326151	0.00272017	0.0926833
Prep	ENSMUSG00000019849	603.555	0.825447	0.275543	0.00273802	0.0931506
A930007I19Rik	ENSMUSG00000097855	21.0703	1.17826	0.39347	0.00274867	0.093372
Aldob	ENSMUSG00000028307	65.5968	-1.23148	0.41136	0.00275629	0.0934898
St8sia4	ENSMUSG00000040710	2124.62	0.838955	0.28035	0.00276675	0.0935626
Sestd1	ENSMUSG00000042272	121.015	-0.955338	0.319193	0.00276266	0.0935626
Sufu	ENSMUSG00000025231	258.083	0.819705	0.274121	0.00278704	0.0941074
Enc1	ENSMUSG00000041773	99.1507	0.861071	0.288067	0.00279771	0.0943264
Rsl1	ENSMUSG00000058900	60.5838	0.962467	0.32248	0.00283973	0.095315
Tarbp1	ENSMUSG00000090290	572.873	0.862941	0.289111	0.00283755	0.095315
Gm45353	ENSMUSG00000109957	13.229	1.33576	0.447437	0.00283257	0.095315
Dio2	ENSMUSG00000007682	83.9839	-0.932467	0.312596	0.00285461	0.0956719
Gm11525	ENSMUSG00000085307	11.7087	-1.32157	0.443141	0.00286114	0.0957483
Arhgef18	ENSMUSG00000004568	938.757	0.770335	0.258496	0.00288186	0.096156
Gm43813	ENSMUSG00000106636	313.121	1.05721	0.354753	0.00288135	0.096156
Mef2d	ENSMUSG00000001419	1059.9	0.867995	0.291555	0.00290967	0.096797
Gm37978	ENSMUSG00000103132	80.3817	0.987886	0.331795	0.00290708	0.096797
C230096K16Rik	ENSMUSG00000106205	412.128	-0.892782	0.299942	0.00291549	0.0968475
Gm17528	ENSMUSG00000092093	6.38978	1.3448	0.452188	0.00293968	0.0975074
Gm37943	ENSMUSG00000102960	84.683	1.19696	0.402715	0.00295639	0.0979174
Gm11999	ENSMUSG00000085652	21.0833	1.1813	0.397624	0.00296939	0.0982035
Chdh	ENSMUSG00000015970	257.298	-0.782928	0.263583	0.00297479	0.0982379
Gnaz	ENSMUSG00000040009	180.79	0.965661	0.325239	0.00298689	0.0982955
Irgq	ENSMUSG00000041037	228.616	0.905349	0.304919	0.00298631	0.0982955
Cklf	ENSMUSG00000054400	432.286	0.919304	0.309655	0.00298963	0.0982955
Kis2	ENSMUSG00000086173	6.05621	1.34152	0.452585	0.00303541	0.0996552
Smim14	ENSMUSG00000037822	1318.52	0.765562	0.258488	0.00305955	0.100302
Rundc3a	ENSMUSG00000006575	93.5759	-0.960389	0.324374	0.00306891	0.100462
Igkv8-19	ENSMUSG00000096594	8.33704	1.33783	0.451986	0.00307737	0.100593
Gm29361	ENSMUSG00000099708	353.558	-0.884566	0.299228	0.00311496	0.101674
Igkv14-111	ENSMUSG00000095771	27.1077	1.28727	0.435635	0.00312749	0.101935
Slc22a4	ENSMUSG00000020334	1027.84	-1.03226	0.349657	0.00315516	0.102689
Ppp1r18	ENSMUSG00000034595	493.389	0.86911	0.294528	0.00316895	0.102989
Map3k14	ENSMUSG00000020941	154.203	0.849993	0.288102	0.00317443	0.103018
AC115863.1	ENSMUSG00000110738	33.3401	1.20595	0.408935	0.00318796	0.103308
Dennd4b	ENSMUSG00000042404	510.669	0.883127	0.299596	0.00320117	0.103587
Igf2bp2	ENSMUSG00000033581	27.0364	-1.10607	0.375337	0.00321019	0.103709
Igkv16-104	ENSMUSG00000076522	7.69852	1.3401	0.454813	0.00321415	0.103709
Rnu73b	ENSMUSG00000064390	14.2617	1.25249	0.425232	0.00322518	0.103916
Osbpl1a	ENSMUSG00000044252	359.257	-0.860779	0.292698	0.00327317	0.105312
Frat2	ENSMUSG00000047604	291.648	-0.73193	0.24894	0.00328016	0.105386
Retnlg	ENSMUSG00000022651	2827.43	1.20582	0.410331	0.00329639	0.105757
Hdac10	ENSMUSG00000062906	174.49	0.797659	0.271629	0.00331856	0.106317
Bin1	ENSMUSG00000024381	214.794	1.01225	0.344904	0.00333696	0.106754
Gm26656	ENSMUSG00000096931	30.5388	1.24576	0.424809	0.00336221	0.10741
Gm37536	ENSMUSG00000103422	28.614	1.12474	0.383695	0.00337492	0.107663
Rubcnl	ENSMUSG00000034959	190.865	0.873503	0.298093	0.00338634	0.107744
Islr2	ENSMUSG00000051243	18.8411	1.27773	0.43605	0.00338702	0.107744
Gp5	ENSMUSG00000047953	372.738	0.979133	0.334316	0.00340315	0.108104
Pdk1	ENSMUSG00000006494	852.134	-0.841358	0.287533	0.0034321	0.108717
Itga8	ENSMUSG00000026768	84.5741	-0.958399	0.327509	0.00342987	0.108717
Fmo2	ENSMUSG00000040170	129.104	-1.2006	0.410661	0.00346026	0.109455
Gm11362	ENSMUSG00000082861	12.5512	1.32562	0.454151	0.00351276	0.110804
Gm44144	ENSMUSG00000107884	54.9946	0.98604	0.337784	0.00350992	0.110804
Tcf7	ENSMUSG00000000782	81.5311	-1.03178	0.353785	0.00354094	0.110917
Dach2	ENSMUSG00000025592	18.8356	-1.25059	0.428636	0.00352737	0.110917
Rnf125	ENSMUSG00000033107	107.384	-0.962938	0.330158	0.00353872	0.110917
3632454L22Rik	ENSMUSG00000089759	40.8387	-1.12473	0.385654	0.00354065	0.110917
Zfp953	ENSMUSG00000098905	240.713	0.752066	0.257766	0.00352708	0.110917
Gm12353	ENSMUSG00000078772	72.6215	-0.989969	0.339598	0.00355546	0.111217
Stard5	ENSMUSG00000046027	1016.2	0.765712	0.262717	0.00356158	0.111254
Dzip3	ENSMUSG00000064061	331.372	0.769157	0.264087	0.00358532	0.11184
Il7r	ENSMUSG00000003882	947.969	1.29745	0.44568	0.00360077	0.112023
E130311K13Rik	ENSMUSG00000048581	31.012	-1.16584	0.400474	0.00360114	0.112023
Ift57	ENSMUSG00000032965	150.629	-0.819006	0.281643	0.00363797	0.113013
Stmn1	ENSMUSG00000028832	151.775	-0.910867	0.313458	0.00366239	0.113615
Trp53tg5	ENSMUSG00000017720	16.2741	1.25078	0.430949	0.0037033	0.114568
Asb6	ENSMUSG00000039483	745.276	-0.824492	0.284043	0.00369956	0.114568
Gm14455	ENSMUSG00000087633	36.2457	1.00172	0.345795	0.00376918	0.116446
Trp53i11	ENSMUSG00000068735	441.137	1.03819	0.358609	0.00379094	0.116958
Nedd9	ENSMUSG00000021365	1569.76	0.753197	0.260405	0.0038231	0.117789
Cabyr	ENSMUSG00000024430	29.2489	-1.0852	0.375796	0.00388031	0.118579
Abca6	ENSMUSG00000044749	70.4189	-1.28333	0.44431	0.00387247	0.118579
Atp6ap1l	ENSMUSG00000078958	4.74574	-1.29406	0.448072	0.00387617	0.118579
Gm38082	ENSMUSG00000104369	481.532	1.07632	0.372468	0.00385613	0.118579
Gm44664	ENSMUSG00000108522	116.382	1.18255	0.40947	0.00387701	0.118579
AC154219.1	ENSMUSG00000113045	67.018	1.10822	0.383754	0.00387909	0.118579
Gm16534	ENSMUSG00000090157	22.7092	1.17719	0.407887	0.00390083	0.119044
Snap29	ENSMUSG00000022765	655.385	0.721439	0.250154	0.00392677	0.119674
Gm10605	ENSMUSG00000097974	9.95613	-1.31143	0.454825	0.00393446	0.119746
Zfp934	ENSMUSG00000074865	86.9782	0.861008	0.298749	0.00395108	0.120089
Fpr1	ENSMUSG00000045551	482.927	0.87777	0.304733	0.00397101	0.120364
Carmil2	ENSMUSG00000050357	209.164	0.981187	0.340784	0.00398683	0.120364
Peg12	ENSMUSG00000070526	24.8269	-1.16061	0.403067	0.00398369	0.120364
Gm20691	ENSMUSG00000093505	6.19803	1.30816	0.454324	0.00398484	0.120364
4732465J04Rik	ENSMUSG00000101517	29.2731	1.1383	0.395333	0.00398487	0.120364
Gm12744	ENSMUSG00000085023	35.3293	1.20288	0.418496	0.00404919	0.122083
Clgn	ENSMUSG00000002190	71.0025	-1.10211	0.383851	0.00408921	0.123124
Itpkb	ENSMUSG00000038855	813.028	0.800761	0.27906	0.00411133	0.123461
Gm11975	ENSMUSG00000084231	30.7916	1.13502	0.3955	0.00410675	0.123461
Gm13012	ENSMUSG00000085823	70.7756	1.09973	0.383323	0.00411855	0.123512
Tnfsf13b	ENSMUSG00000031497	64.6424	1.02889	0.358688	0.00412432	0.123521
Gstm1	ENSMUSG00000058135	79.2996	-0.827971	0.288692	0.00413063	0.123546
Akr1c14	ENSMUSG00000033715	47.2372	-1.04878	0.366098	0.00417334	0.124493
Ankrd35	ENSMUSG00000038354	28.2766	1.17666	0.410697	0.00416963	0.124493
Hcrtr2	ENSMUSG00000032360	7.43967	1.30161	0.454768	0.00420781	0.125189
Trim15	ENSMUSG00000050747	84.1333	1.29162	0.451226	0.0042036	0.125189
Gm11460	ENSMUSG00000081758	68.7133	0.97896	0.342842	0.00429788	0.1277
Tlr5	ENSMUSG00000079164	34.1847	1.16377	0.407692	0.00430985	0.127719
Gm44086	ENSMUSG00000107801	41.1084	1.13457	0.397405	0.00430448	0.127719
Themis2	ENSMUSG00000037731	402.958	0.725059	0.254089	0.00432322	0.12782
Gm10652	ENSMUSG00000106329	34.6099	-1.1573	0.405577	0.00432461	0.12782
Mcoln2	ENSMUSG00000011008	82.067	1.06568	0.373744	0.00435309	0.128325
Hmga1	ENSMUSG00000046711	76.8221	0.904752	0.317266	0.00434841	0.128325
Igkv19-93	ENSMUSG00000098814	28.1266	1.29514	0.4548	0.00440341	0.129639
Igkv8-30	ENSMUSG00000076577	10.1691	1.2895	0.453133	0.00443081	0.130275
Ighv2-9	ENSMUSG00000096638	3.6134	1.20749	0.425079	0.00450271	0.132216
D130019J16Rik	ENSMUSG00000104145	197.543	1.0361	0.36487	0.00451651	0.132449
4930415O20Rik	ENSMUSG00000022993	11.273	-1.28865	0.454119	0.00454412	0.132815
Btf3l4	ENSMUSG00000028568	215.449	-0.785135	0.27662	0.0045352	0.132815
Ighv1-50	ENSMUSG00000094198	6.4649	1.27589	0.44965	0.0045467	0.132815
8430419K02Rik	ENSMUSG00000085743	5.83074	-1.2757	0.4499	0.00457509	0.133299
Gm44888	ENSMUSG00000109096	28.2534	1.21394	0.428089	0.00457219	0.133299
Gprasp2	ENSMUSG00000072966	9.4455	1.28797	0.454311	0.00458248	0.133342
Chrm3	ENSMUSG00000046159	27.0337	1.17049	0.413347	0.00462956	0.134365
Gm44067	ENSMUSG00000108095	27.1285	1.2126	0.428199	0.00462793	0.134365
Gm9710	ENSMUSG00000106188	7.44909	-1.28795	0.454911	0.00463727	0.134415
Bend5	ENSMUSG00000028545	44.795	1.20881	0.427333	0.00467344	0.134766
Cirbp	ENSMUSG00000045193	437.531	-0.711046	0.251285	0.0046601	0.134766
Gm10521	ENSMUSG00000073492	156.797	1.17755	0.416309	0.00467595	0.134766
Fam169b	ENSMUSG00000074071	130.601	1.03814	0.367023	0.00467623	0.134766
Gm12493	ENSMUSG00000086000	3.68124	1.19995	0.424262	0.00467928	0.134766
Chst10	ENSMUSG00000026080	305.938	0.861837	0.304798	0.00469031	0.134911
Gramd1a	ENSMUSG00000001248	406.507	0.665488	0.235603	0.00473369	0.135985
Trnp1	ENSMUSG00000056596	21.8303	-1.2827	0.454307	0.00475148	0.136322
Hes1	ENSMUSG00000022528	65.7889	1.23441	0.437885	0.0048168	0.137845
Tmem47	ENSMUSG00000025666	84.6673	-1.04655	0.371225	0.00481468	0.137845
Irf2	ENSMUSG00000031627	453.589	0.94219	0.33505	0.00492203	0.140678
Sesn3	ENSMUSG00000032009	429.643	0.917203	0.326276	0.00493687	0.140745
Fcrla	ENSMUSG00000038421	959.002	1.25597	0.446742	0.00493282	0.140745
Ldoc1l	ENSMUSG00000055745	86.9287	1.03389	0.367837	0.00494314	0.140745
Anxa3	ENSMUSG00000029484	385.33	-0.723586	0.257564	0.00496424	0.141167
Lrrc75aos2	ENSMUSG00000085762	34.5239	-1.03681	0.369374	0.00500142	0.142045
Cbfa2t3	ENSMUSG00000006362	399.491	0.867942	0.309654	0.00506384	0.143637
Casc1	ENSMUSG00000043541	284.572	0.870564	0.310812	0.0050954	0.14435
Sag	ENSMUSG00000056055	47.9471	1.07242	0.383165	0.00512855	0.145107
Csf3r	ENSMUSG00000028859	682.753	1.05455	0.376931	0.00514625	0.145343
Unc93b1	ENSMUSG00000036908	1050.85	0.744882	0.266343	0.0051627	0.145343
Klhl42	ENSMUSG00000040102	362.282	0.855709	0.305938	0.00515799	0.145343
Ighv2-2	ENSMUSG00000096464	11.6001	1.26261	0.451408	0.00515731	0.145343
Gad1-ps	ENSMUSG00000090665	43.4347	1.08446	0.388142	0.00520648	0.146393
Gm25117	ENSMUSG00000087819	97.2523	0.923179	0.330485	0.00521555	0.146465
Arid1b	ENSMUSG00000069729	1013.09	0.751436	0.269164	0.00524257	0.14704
Scamp1	ENSMUSG00000021687	325.899	-0.767195	0.275046	0.00528167	0.14771
Bnip3l	ENSMUSG00000022051	4689.83	-0.706875	0.253412	0.00528012	0.14771
Slc27a2	ENSMUSG00000027359	9.11569	-1.25525	0.450061	0.00528612	0.14771
Paqr5	ENSMUSG00000032278	14.5958	1.19813	0.429781	0.00530735	0.147936
Olfr49	ENSMUSG00000048153	11.4767	-1.25949	0.45173	0.00530098	0.147936
BC106179	ENSMUSG00000045231	28.1368	1.02417	0.367739	0.00535206	0.148884
Sh2d3c	ENSMUSG00000059013	369.516	0.79757	0.286471	0.00536738	0.148884
mt-Tt	ENSMUSG00000064371	37.6846	-1.21084	0.434914	0.00536782	0.148884
Zfp94	ENSMUSG00000074282	46.586	1.11633	0.400855	0.00535504	0.148884
Gm37124	ENSMUSG00000103038	93.535	1.01155	0.363399	0.00537632	0.148936
BC067074	ENSMUSG00000021763	74.1595	-0.933174	0.335446	0.00540436	0.14898
1810046K07Rik	ENSMUSG00000036027	10.0681	1.25827	0.452277	0.00540103	0.14898
Bcl2l2	ENSMUSG00000089682	216.371	-0.759302	0.272914	0.00539904	0.14898
Gm36211	ENSMUSG00000106426	11.2211	1.26511	0.454577	0.00538497	0.14898
Cd36	ENSMUSG00000002944	2186.65	-0.857384	0.30855	0.00545679	0.150242
Zfp882	ENSMUSG00000089857	121.533	0.816139	0.293905	0.00548838	0.15075
Gm42436	ENSMUSG00000105517	114.709	-1.06932	0.385083	0.00548865	0.15075
Tex15	ENSMUSG00000009628	104.454	1.07409	0.387052	0.00551907	0.151401
Sik1	ENSMUSG00000024042	615.173	0.829644	0.299132	0.00554553	0.151751
Kansl1l	ENSMUSG00000026004	1315.36	0.637568	0.230027	0.00557636	0.151751
Shtn1	ENSMUSG00000041362	66.8341	-0.9439	0.340403	0.00555606	0.151751
Olfr1033	ENSMUSG00000045392	11.2365	-1.26034	0.454783	0.00558337	0.151751
Ddi1	ENSMUSG00000047619	66.3494	-1.00583	0.362688	0.00554949	0.151751
Igkv3-12	ENSMUSG00000094117	7.02409	1.2526	0.452014	0.00558573	0.151751
AC164565.1	ENSMUSG00000111547	28.2443	1.06017	0.382536	0.00558116	0.151751
CT025611.1	ENSMUSG00000113586	3.81784	1.21921	0.439732	0.00556072	0.151751
Gm44106	ENSMUSG00000107878	7.33372	1.23212	0.444716	0.0055959	0.151844
CT033774.3	ENSMUSG00000113353	3.73923	-1.21086	0.437233	0.00561629	0.152214
1500011B03Rik	ENSMUSG00000072694	193.154	-1.1828	0.427261	0.00563442	0.152339
Gm42973	ENSMUSG00000105733	39.9511	-1.18729	0.428828	0.00562844	0.152339
Gfra1	ENSMUSG00000025089	254.302	1.20099	0.434311	0.00568741	0.153264
Tatdn3	ENSMUSG00000026632	104.748	-0.79471	0.287398	0.00568904	0.153264
9530026F06Rik	ENSMUSG00000085447	11.8942	-1.25426	0.453504	0.00567983	0.153264
Ighv4-1	ENSMUSG00000076655	7.29005	1.25608	0.454381	0.0057033	0.153464
Ptk2b	ENSMUSG00000059456	681.939	0.750254	0.271533	0.00572675	0.153872
Gm45705	ENSMUSG00000110481	58.6222	0.914644	0.331066	0.0057321	0.153872
Cxcr2	ENSMUSG00000026180	593.138	1.1309	0.409584	0.00576097	0.154462
Arhgef40	ENSMUSG00000004562	339.376	-0.954141	0.345727	0.00578348	0.154853
Igkv3-7	ENSMUSG00000076598	8.65564	1.25402	0.45444	0.00578929	0.154853
Camk2b	ENSMUSG00000057897	39.9567	1.25439	0.454713	0.00580409	0.155065
Adam3	ENSMUSG00000031553	12.9126	-1.23371	0.447392	0.00582357	0.155187
Fsd1l	ENSMUSG00000054752	168.589	-0.923748	0.335075	0.00583623	0.155187
AC127581.1	ENSMUSG00000110844	7.91506	1.25415	0.454895	0.00583327	0.155187
AC157822.3	ENSMUSG00000113035	69.0814	1.03417	0.375091	0.00583133	0.155187
Chrm2	ENSMUSG00000045613	4.71313	-1.19698	0.434406	0.00586121	0.155484
Ighv10-3	ENSMUSG00000095700	12.3122	1.25341	0.454863	0.00585904	0.155484
Slc44a5	ENSMUSG00000028360	10.7211	-1.22291	0.444001	0.00588181	0.155847
Ighv1-47	ENSMUSG00000076709	7.27479	1.25121	0.45441	0.00589644	0.156051
Zfp446	ENSMUSG00000033961	88.358	0.807974	0.293648	0.00593212	0.156304
Gm16252	ENSMUSG00000085168	11.9885	1.23085	0.44735	0.00593376	0.156304
Nhlrc4	ENSMUSG00000090113	142.066	-1.01577	0.369045	0.00591561	0.156304
Gm43481	ENSMUSG00000107000	99.1404	0.922726	0.33528	0.00592139	0.156304
Igkv8-21	ENSMUSG00000076586	14.9113	1.24917	0.454919	0.00603441	0.15877
Hspa8	ENSMUSG00000015656	644.865	1.10784	0.403703	0.00606578	0.159409
Hdgfl3	ENSMUSG00000025104	779.3	-0.673905	0.245681	0.00608795	0.159805
Dzip1l	ENSMUSG00000037784	35.6455	-1.07399	0.392073	0.00615784	0.161077
Gm28512	ENSMUSG00000100183	130.8	-0.866452	0.31629	0.00615473	0.161077
Gm42983	ENSMUSG00000105149	93.5418	0.859124	0.313547	0.00614364	0.161077
Insl6	ENSMUSG00000050957	16.2642	1.23704	0.451677	0.00616675	0.161122
Alox12	ENSMUSG00000000320	385.749	0.866221	0.316814	0.00625396	0.16303
Cd59a	ENSMUSG00000032679	62.0641	-1.05863	0.387188	0.00625422	0.16303
Clvs1	ENSMUSG00000041216	161.915	-0.709024	0.259364	0.00626261	0.163036
Gm16277	ENSMUSG00000087002	41.2132	1.20806	0.441968	0.00626895	0.163036
Cidec	ENSMUSG00000030278	36.5643	-1.22944	0.450492	0.00635075	0.164973
Arid5a	ENSMUSG00000037447	700.662	0.732396	0.268489	0.00637501	0.165412
Afdn	ENSMUSG00000068036	242.67	-0.820883	0.301173	0.00641806	0.166338
Pitpnm2os2	ENSMUSG00000089842	55.5289	1.12458	0.41268	0.00642899	0.16643
H2-K2	ENSMUSG00000067203	36.7781	1.00405	0.368675	0.00646123	0.167072
Eya4	ENSMUSG00000010461	94.6703	-0.844277	0.310191	0.00649282	0.167301
Pou2af1	ENSMUSG00000032053	1926.28	1.21782	0.447407	0.00648977	0.167301
Ctsg	ENSMUSG00000040314	1295.06	-1.05469	0.387481	0.00649073	0.167301
Fam221a	ENSMUSG00000047115	79.8781	-0.933535	0.34303	0.00649978	0.167301
Pisd-ps2	ENSMUSG00000023795	11.7388	1.19795	0.440911	0.00658776	0.16922
Fam92a	ENSMUSG00000028218	177.153	-0.865168	0.318458	0.00659289	0.16922
AW146154	ENSMUSG00000074166	131.324	0.760879	0.280125	0.00660339	0.16922
Gm11737	ENSMUSG00000080810	41.4247	0.996208	0.366771	0.00660442	0.16922
Simc1	ENSMUSG00000043183	163.663	0.860988	0.317478	0.00668867	0.170796
CAAA01098150.1	ENSMUSG00000094621	7.57601	1.22924	0.453217	0.0066826	0.170796
4833407H14Rik	ENSMUSG00000097779	255.241	0.922023	0.339926	0.00667941	0.170796
Rnf122	ENSMUSG00000039328	92.5632	1.07502	0.396468	0.00669811	0.170844
Sfmbt1	ENSMUSG00000006527	848.701	-0.755714	0.279068	0.00676918	0.172461
Slit1	ENSMUSG00000025020	36.1902	0.988551	0.365117	0.00677933	0.172524
Arg2	ENSMUSG00000021125	122.26	0.778351	0.287673	0.00681652	0.173275
Cd38	ENSMUSG00000029084	553.114	0.916284	0.339301	0.00692339	0.175103
Wipf3	ENSMUSG00000086040	31.6041	-1.05414	0.390371	0.00692674	0.175103
4933431E20Rik	ENSMUSG00000086968	126.461	-0.884415	0.327462	0.00691691	0.175103
Gm26753	ENSMUSG00000097759	9.6399	1.22541	0.453735	0.00691909	0.175103
Gm37120	ENSMUSG00000103966	22.5716	1.18801	0.439988	0.00693187	0.175103
Gm43844	ENSMUSG00000106858	159.474	-0.976426	0.361646	0.00693507	0.175103
Dcbld2	ENSMUSG00000035107	274.675	-0.67273	0.249281	0.0069616	0.175576
Gm12527	ENSMUSG00000083979	30.1046	1.15988	0.429898	0.00697481	0.175712
Abca8b	ENSMUSG00000020620	45.2777	-1.1451	0.424638	0.00700428	0.176112
Gm15899	ENSMUSG00000085917	19.4185	1.22618	0.454785	0.00701414	0.176112
Gm38057	ENSMUSG00000102143	117.806	0.917299	0.340206	0.00701128	0.176112
Ighv3-1	ENSMUSG00000093838	3.77684	1.17631	0.437098	0.00712004	0.178373
Gm38948	ENSMUSG00000109984	52.3652	1.02591	0.381201	0.00711858	0.178373
Prr29	ENSMUSG00000009210	15.3686	1.21184	0.450753	0.00717793	0.179391
Cmpk2	ENSMUSG00000020638	760.701	-0.849258	0.315938	0.00718699	0.179391
Pla2g4c	ENSMUSG00000033847	324.294	-0.923081	0.343434	0.00719253	0.179391
Gm42725	ENSMUSG00000105601	33.7245	0.98114	0.364958	0.00718029	0.179391
Mme	ENSMUSG00000027820	519.182	-0.800374	0.297931	0.00722172	0.179771
Igfals	ENSMUSG00000046070	23.9169	-1.12702	0.419537	0.00722371	0.179771
Ndst2	ENSMUSG00000039308	772.425	-0.778863	0.290217	0.00728064	0.180589
Cdh24	ENSMUSG00000059674	63.6641	0.960124	0.35774	0.00727772	0.180589
Gm2996	ENSMUSG00000110251	57.752	-0.972163	0.362242	0.00728044	0.180589
Tmem206	ENSMUSG00000026627	210.916	0.699839	0.260821	0.00729177	0.180666
Obscn	ENSMUSG00000061462	56.2475	0.868135	0.323789	0.00733638	0.181541
Slc2a4rg-ps	ENSMUSG00000085028	128.93	0.858082	0.320076	0.00734322	0.181541
Gm24719	ENSMUSG00000088145	5.5014	1.18003	0.440304	0.00736137	0.18179
Kbtbd12	ENSMUSG00000033182	104.673	-0.962535	0.359592	0.00743424	0.182788
Ccbe1	ENSMUSG00000046318	67.3742	-0.877726	0.327836	0.00742113	0.182788
Gm26801	ENSMUSG00000097892	22.7904	1.054	0.393745	0.00743176	0.182788
Gm37863	ENSMUSG00000102405	5.39508	1.21683	0.454525	0.00742499	0.182788
Tjp1	ENSMUSG00000030516	358.279	-0.697243	0.260818	0.00751104	0.184467
Gpr157	ENSMUSG00000047875	107.412	-0.852902	0.319087	0.00751889	0.184467
Scnn1a	ENSMUSG00000030340	27.223	1.01994	0.381759	0.00754713	0.184757
Gm17359	ENSMUSG00000091685	27.1811	-1.11516	0.41737	0.00754272	0.184757
Gm22513	ENSMUSG00000096349	369.04	1.17343	0.439762	0.00762311	0.186414
Jaml	ENSMUSG00000048534	235.017	0.893793	0.335155	0.00765758	0.187054
Tkfc	ENSMUSG00000034371	212.536	0.960521	0.360413	0.00769757	0.187517
Zfp87	ENSMUSG00000097333	250.747	0.758464	0.284626	0.00770398	0.187517
Gm38228	ENSMUSG00000103945	33.6485	0.96234	0.361168	0.00770983	0.187517
AC132412.1	ENSMUSG00000107970	25.5735	1.18518	0.444743	0.00770184	0.187517
Gm45706	ENSMUSG00000110696	60.5147	0.889737	0.334163	0.00775437	0.188397
Ccdc163	ENSMUSG00000028689	81.8766	0.827909	0.311212	0.00780778	0.189286
C920006O11Rik	ENSMUSG00000097574	54.8107	-1.06882	0.401731	0.00780168	0.189286
Abcd2	ENSMUSG00000055782	806.79	-0.629051	0.236608	0.00784611	0.189807
Gm42437	ENSMUSG00000105674	40.2138	-1.0438	0.392574	0.00784051	0.189807
Smkr-ps	ENSMUSG00000045709	15.8999	-1.17091	0.440658	0.00787986	0.190419
Arc	ENSMUSG00000022602	8.0102	1.20755	0.454708	0.00791545	0.190665
Dubr	ENSMUSG00000022639	116.076	0.807227	0.30393	0.00790824	0.190665
AC122379.2	ENSMUSG00000113636	61.1962	1.04257	0.39251	0.00790343	0.190665
Phf2os1	ENSMUSG00000086889	37.4098	0.942548	0.355007	0.00793064	0.190827
Trp53inp1	ENSMUSG00000028211	2882.11	0.667834	0.251682	0.00796651	0.191281
Fam43a	ENSMUSG00000046546	286.414	0.790843	0.298033	0.0079653	0.191281
Ddx58	ENSMUSG00000040296	313.402	0.714326	0.269439	0.00802151	0.191988
Gm17021	ENSMUSG00000091661	17.0445	1.08502	0.409184	0.00800974	0.191988
Gm43499	ENSMUSG00000106739	73.1916	0.858862	0.323956	0.0080214	0.191988
Gm42969	ENSMUSG00000105822	15.5425	-1.19396	0.450509	0.00804342	0.192308
Igkv6-23	ENSMUSG00000095630	10.4242	1.20388	0.454829	0.00812382	0.193773
Gm4258	ENSMUSG00000098243	121.901	0.977545	0.369359	0.00813053	0.193773
Gm44829	ENSMUSG00000109157	63.0644	-0.981807	0.370923	0.00812257	0.193773
Krt222	ENSMUSG00000035849	20.6748	1.04861	0.396352	0.00815319	0.193966
Gm43292	ENSMUSG00000105776	130.476	0.830343	0.313864	0.00815583	0.193966
Zfp429	ENSMUSG00000078994	86.1269	0.930334	0.352035	0.008224	0.195381
2010109I03Rik	ENSMUSG00000063522	10.8234	1.18305	0.447978	0.00826937	0.196172
Gm37691	ENSMUSG00000104348	29.1859	1.03819	0.393157	0.00827474	0.196172
Nrk	ENSMUSG00000052854	10.0546	-1.18657	0.449444	0.00828831	0.196287
Ryk	ENSMUSG00000032547	202.757	-0.798199	0.302551	0.00833398	0.197162
Ttc39c	ENSMUSG00000024424	40.5423	-0.914706	0.347215	0.00842832	0.198782
Gabrb1	ENSMUSG00000029212	32.4571	-1.12296	0.426263	0.00842818	0.198782
Olfr69	ENSMUSG00000058662	7.90544	-1.1926	0.452706	0.00842894	0.198782
Gm10309	ENSMUSG00000071036	58.8396	1.04555	0.397081	0.00846113	0.199332
Homer2	ENSMUSG00000025813	49.7939	-0.975521	0.370555	0.00847353	0.199416
Gm26621	ENSMUSG00000096967	109.117	0.901765	0.342699	0.00850426	0.19993
Cytip	ENSMUSG00000026832	1465	0.881456	0.335378	0.00858254	0.20156
Pdzrn3	ENSMUSG00000035357	48.2676	-1.05214	0.400688	0.0086437	0.202785
Fst	ENSMUSG00000021765	80.2341	-1.00688	0.383639	0.00867669	0.203017
Nnt	ENSMUSG00000025453	100.821	0.908767	0.34632	0.00868868	0.203017
Rragd	ENSMUSG00000028278	271.136	-1.02451	0.390388	0.00868203	0.203017
Bst1	ENSMUSG00000029082	336.891	0.959789	0.36577	0.00868979	0.203017
Inafm1	ENSMUSG00000091811	128.853	-0.822175	0.313368	0.00869866	0.203017
Maoa	ENSMUSG00000025037	56.7944	-0.894295	0.340906	0.0087086	0.203039
AC163350.1	ENSMUSG00000110751	96.1569	1.05773	0.40331	0.00872583	0.20323
Syt14	ENSMUSG00000016200	1406.03	-0.918419	0.350357	0.00875742	0.203346
Leprot	ENSMUSG00000035212	1151.67	-0.709931	0.270842	0.00876212	0.203346
Fam196b	ENSMUSG00000069911	689.083	0.871545	0.332522	0.00876696	0.203346
Gm20456	ENSMUSG00000092455	59.5293	0.983335	0.375173	0.00876679	0.203346
Pbxip1	ENSMUSG00000042613	495.324	0.738205	0.281812	0.00880595	0.203831
Mndal	ENSMUSG00000090272	395.113	0.856874	0.327077	0.00879832	0.203831
Itih2	ENSMUSG00000037254	10.7798	-1.1889	0.454003	0.00882634	0.203908
Gm43684	ENSMUSG00000105613	22.6658	-1.12838	0.430899	0.00882738	0.203908
Ighv1-38	ENSMUSG00000103873	3.76749	1.13698	0.43429	0.00884437	0.204091
Npas2	ENSMUSG00000026077	16.7746	-1.12444	0.429633	0.00886537	0.204366
Vcan	ENSMUSG00000021614	1553.47	-1.02299	0.391241	0.00892999	0.205645
Tgfb1	ENSMUSG00000002603	559.198	0.801573	0.306912	0.00900842	0.206959
Pfkfb3	ENSMUSG00000026773	467.374	0.709622	0.271689	0.00900421	0.206959
Gm9083	ENSMUSG00000083033	9.85105	1.18075	0.452135	0.00901459	0.206959
Tmem110	ENSMUSG00000006526	152.495	-0.688819	0.263901	0.00905041	0.207502
Fam46c	ENSMUSG00000044468	21237.3	-0.912599	0.349714	0.0090659	0.207502
Gm6525	ENSMUSG00000104043	22.2487	1.07807	0.413122	0.00906534	0.207502
Stk4	ENSMUSG00000018209	3790.85	0.600898	0.230324	0.00908262	0.207674
Fcrl1	ENSMUSG00000059994	141.681	0.937455	0.359477	0.00911183	0.20813
2610037D02Rik	ENSMUSG00000097536	298.724	0.88563	0.339723	0.00913606	0.208472
AL603745.3	ENSMUSG00000111857	8.38298	-1.16975	0.448878	0.00916243	0.208863
Kbtbd8	ENSMUSG00000030031	220.699	0.727243	0.279575	0.00928863	0.211449
Tmem229b	ENSMUSG00000046157	376.744	0.684822	0.26329	0.00929466	0.211449
Slamf9	ENSMUSG00000026548	40.2476	1.17304	0.451142	0.00931815	0.211735
Gm11100	ENSMUSG00000079357	229.585	-0.76262	0.293369	0.00933545	0.211735
2010106C02Rik	ENSMUSG00000100738	20.7907	1.13796	0.437746	0.00933372	0.211735
Eya1	ENSMUSG00000025932	87.8329	0.947354	0.36518	0.00948082	0.214205
Ak4	ENSMUSG00000028527	24.1102	-1.03302	0.398369	0.00951093	0.214205
Heph	ENSMUSG00000031209	166.072	-0.833789	0.321521	0.00950692	0.214205
Socs1	ENSMUSG00000038037	17.7421	1.08574	0.418629	0.00949878	0.214205
Prr15l	ENSMUSG00000047040	180.069	-0.989817	0.381558	0.00948259	0.214205
Cfd	ENSMUSG00000061780	179.523	-1.15531	0.44532	0.00947726	0.214205
Gm3716	ENSMUSG00000105402	5.68331	-1.17912	0.45465	0.00950126	0.214205
C920009B18Rik	ENSMUSG00000097352	202.857	0.825412	0.318626	0.00958265	0.215605
Cyp4b1-ps2	ENSMUSG00000083457	26.5348	1.14643	0.442862	0.00963461	0.216558
Gpr75	ENSMUSG00000043999	13.0847	-1.15194	0.445097	0.00965184	0.216729
Dnajc6	ENSMUSG00000028528	219.47	-0.796748	0.307999	0.00968577	0.217274
5730409E04Rik	ENSMUSG00000073755	34.4832	-0.992377	0.383699	0.00969998	0.217376
Adig	ENSMUSG00000044405	6.96502	-1.16653	0.451108	0.00971179	0.217424
mt-Rnr1	ENSMUSG00000064337	10580.3	1.08787	0.420922	0.00975235	0.218116
Srpk3	ENSMUSG00000002007	174.478	0.816961	0.316146	0.00976272	0.218131
Mylk3	ENSMUSG00000031698	1192.28	-0.851323	0.329637	0.0098057	0.218441
Dpy19l1	ENSMUSG00000043067	978.529	-0.62962	0.243784	0.00980309	0.218441
AC153366.1	ENSMUSG00000112593	19.3431	1.05785	0.40956	0.00979732	0.218441
Hoxa7	ENSMUSG00000038236	31.1761	-0.954625	0.369691	0.00981652	0.218466
Dirc2	ENSMUSG00000022848	427.645	-0.645068	0.249848	0.00982736	0.218491
Lca5	ENSMUSG00000032258	65.1261	1.005	0.389516	0.0098762	0.219361
Mpo	ENSMUSG00000009350	3256.62	-0.741267	0.28736	0.00989221	0.2195
Rdh12	ENSMUSG00000021123	162.652	0.977039	0.379016	0.00994228	0.220394
Rere	ENSMUSG00000039852	1023.21	0.763447	0.296199	0.00995221	0.220397
Drc7	ENSMUSG00000031786	36.8386	1.14701	0.445117	0.00996962	0.220461
Il1rl2	ENSMUSG00000070942	152.049	-0.733809	0.284823	0.00998445	0.220461
Gm38243	ENSMUSG00000103748	66.2112	1.02913	0.399408	0.00997655	0.220461
Hsph1	ENSMUSG00000029657	417.541	0.657021	0.255095	0.010007	0.220741
Slc25a23	ENSMUSG00000046329	46.0934	0.908171	0.352668	0.0100198	0.220808
Pdlim7	ENSMUSG00000021493	108.708	0.843583	0.327728	0.010052	0.221302
Gm44950	ENSMUSG00000108350	14.3274	-1.0981	0.426757	0.0100781	0.221659
Park2	ENSMUSG00000023826	41.5759	-0.860476	0.334682	0.0101397	0.222163
Tlr9	ENSMUSG00000045322	95.9316	0.877724	0.341438	0.0101503	0.222163
Ankrd55	ENSMUSG00000049985	19.8693	1.14972	0.447088	0.0101234	0.222163
Gm17455	ENSMUSG00000090439	4.26511	1.13915	0.442984	0.0101251	0.222163
Igkv11-125	ENSMUSG00000095737	5.33486	1.15169	0.447992	0.010147	0.222163
Vav2	ENSMUSG00000009621	390.024	0.686829	0.267389	0.0102096	0.223223
BC043934	ENSMUSG00000056418	83.7001	1.07193	0.41736	0.0102186	0.223223
Gm22352	ENSMUSG00000065851	7.74721	-1.16818	0.454914	0.0102313	0.223284
AC153556.1	ENSMUSG00000110967	6.44605	1.16694	0.454704	0.0102769	0.224062
Gm12679	ENSMUSG00000086205	3.87444	1.10149	0.429648	0.0103565	0.225489
Igkv3-2	ENSMUSG00000095351	8.30763	1.16592	0.454817	0.0103624	0.225489
Snx20	ENSMUSG00000031662	333.674	0.702673	0.274208	0.0103907	0.225886
Galnt1	ENSMUSG00000000420	1716.7	-0.564667	0.220456	0.0104265	0.225977
Cxadr	ENSMUSG00000022865	253.768	-0.787918	0.307724	0.010453	0.225977
Gsta3	ENSMUSG00000025934	6.17969	-1.1619	0.453666	0.0104333	0.225977
Dnah8	ENSMUSG00000033826	564.967	0.933741	0.364693	0.0104567	0.225977
Rasgrp3	ENSMUSG00000071042	109.119	0.716384	0.279796	0.0104558	0.225977
Igkv4-57	ENSMUSG00000076556	4.3046	1.1336	0.442698	0.0104472	0.225977
BC022960	ENSMUSG00000081137	50.6187	-0.834444	0.325946	0.0104651	0.225977
Gm9920	ENSMUSG00000053749	19.7261	-1.04022	0.40646	0.0104909	0.226317
Pisd-ps1	ENSMUSG00000082286	58.7512	0.802328	0.313602	0.0105146	0.226613
Trib1	ENSMUSG00000032501	169.991	0.850649	0.332731	0.0105711	0.227575
Mmrn1	ENSMUSG00000054641	805.591	0.690252	0.270021	0.0105795	0.227575
App	ENSMUSG00000022892	605.372	-0.654713	0.256208	0.0106066	0.22778
Tnrc18	ENSMUSG00000039477	617.624	0.81581	0.31926	0.0106092	0.22778
Wdr66	ENSMUSG00000029442	23.5848	1.04287	0.408297	0.0106432	0.228291
Ccdc122	ENSMUSG00000034795	52.7535	-1.03186	0.404172	0.0106795	0.228565
Tbxa2r	ENSMUSG00000034881	43.6995	1.03339	0.404861	0.010697	0.228565
4930458D05Rik	ENSMUSG00000087611	29.0944	1.08948	0.426865	0.0107022	0.228565
Igkv14-100	ENSMUSG00000096515	5.70625	1.1543	0.452133	0.0106797	0.228565
CT009480.1	ENSMUSG00000114267	13.1791	-1.10644	0.433537	0.0107067	0.228565
Gm45738	ENSMUSG00000108101	15.9413	-1.04739	0.41055	0.0107356	0.228749
Gm34908	ENSMUSG00000109137	6.07923	1.15945	0.454441	0.0107296	0.228749
Igkv6-20	ENSMUSG00000076587	6.09133	1.15036	0.451053	0.0107603	0.229057
Gm16894	ENSMUSG00000097899	66.8607	1.02628	0.402568	0.0107932	0.229541
Ly6e	ENSMUSG00000022587	1971.25	0.691322	0.271224	0.0108065	0.229607
CT025639.1	ENSMUSG00000114537	140.61	0.850677	0.334015	0.010871	0.23076
Igkv8-24	ENSMUSG00000076583	16.1426	1.15646	0.454156	0.0108841	0.230821
Coch	ENSMUSG00000020953	20.4745	-1.09794	0.431436	0.0109326	0.231555
Cd300ld	ENSMUSG00000034641	123.237	0.740986	0.291233	0.0109496	0.231555
Gm11212	ENSMUSG00000082141	9.98962	-1.15382	0.453458	0.010944	0.231555
C77080	ENSMUSG00000050390	82.7309	-0.819338	0.322117	0.0109716	0.231585
Fez2	ENSMUSG00000056121	193.005	-0.653222	0.256783	0.0109633	0.231585
Ank3	ENSMUSG00000069601	98.8843	0.822982	0.32361	0.0109866	0.231685
Gm20531	ENSMUSG00000092482	171.19	0.836837	0.329156	0.0110103	0.231967
Gm45752	ENSMUSG00000110457	20.7103	-1.14971	0.452748	0.011104	0.233723
Cep55	ENSMUSG00000024989	272.954	0.774179	0.305168	0.0111839	0.234375
Dclre1a	ENSMUSG00000025077	383.125	-0.640108	0.252361	0.0111974	0.234375
Dhcr24	ENSMUSG00000034926	134.542	0.972076	0.383196	0.0111883	0.234375
Elf1	ENSMUSG00000036461	1387.63	0.58077	0.228861	0.0111599	0.234375
Fam169a	ENSMUSG00000041817	142.507	-0.775471	0.305596	0.0111624	0.234375
4933439C10Rik	ENSMUSG00000072893	214.299	0.80872	0.318773	0.0111813	0.234375
Gm15729	ENSMUSG00000086146	13.36	1.15165	0.454366	0.0112563	0.235389
Dus2	ENSMUSG00000031901	188.198	0.640245	0.252888	0.01135	0.237129
Gm26610	ENSMUSG00000097674	35.748	-0.920189	0.363735	0.0114117	0.238196
Pam	ENSMUSG00000026335	372.954	-0.612508	0.24224	0.0114546	0.238246
Chrnb1	ENSMUSG00000041189	32.5661	1.01953	0.403222	0.0114564	0.238246
B3gnt7	ENSMUSG00000079445	24.6302	-1.03742	0.410161	0.0114295	0.238246
Ighv14-3	ENSMUSG00000095642	9.18926	1.15037	0.454859	0.0114364	0.238246
Gm5533	ENSMUSG00000056699	5.37668	1.14287	0.45215	0.0114837	0.238373
Gm45481	ENSMUSG00000110414	33.6879	0.909856	0.359921	0.0114736	0.238373
Tctn1	ENSMUSG00000038593	959.55	0.750861	0.297147	0.0115073	0.238645
Gria2	ENSMUSG00000033981	8.35018	1.14792	0.454407	0.0115307	0.238689
Snord15a	ENSMUSG00000065822	389.356	0.875419	0.346518	0.0115262	0.238689
Acap1	ENSMUSG00000001588	494.885	0.782405	0.310018	0.0116114	0.24014
Prdm9	ENSMUSG00000051977	74.2276	0.918161	0.363918	0.0116362	0.240432
Ntn4	ENSMUSG00000020019	98.69	-0.843941	0.334815	0.0117149	0.241393
Rel	ENSMUSG00000020275	577.57	0.747878	0.296632	0.0116946	0.241393
Zyx	ENSMUSG00000029860	1004.19	0.59653	0.23666	0.0117149	0.241393
Gm7809	ENSMUSG00000099397	889.496	0.767954	0.304758	0.0117393	0.241675
AC121988.1	ENSMUSG00000110874	9.35178	1.14577	0.454758	0.0117519	0.241714
Asb14	ENSMUSG00000021898	24.2142	-0.978916	0.388732	0.0117946	0.242288
Meiob	ENSMUSG00000024155	5.8965	-1.14518	0.454845	0.0118116	0.242288
Nrip3	ENSMUSG00000034825	367.303	-0.776522	0.308485	0.0118288	0.242288
Igsf3	ENSMUSG00000042035	557.505	-0.742742	0.295082	0.0118336	0.242288
1700029M20Rik	ENSMUSG00000086788	3.96992	-1.07682	0.427731	0.0118184	0.242288
Syde2	ENSMUSG00000036863	65.112	-0.876351	0.348243	0.011853	0.242303
Gm38129	ENSMUSG00000104056	10.4834	1.14131	0.453548	0.0118559	0.242303
Nav2	ENSMUSG00000052512	325.708	0.789036	0.313611	0.0118706	0.242384
Rgs9	ENSMUSG00000020599	8.00725	1.13562	0.451593	0.0119131	0.242812
Gm14325	ENSMUSG00000095362	24.5171	-0.966609	0.384346	0.0119051	0.242812
Pdcd1	ENSMUSG00000026285	8.84051	1.14053	0.453772	0.011956	0.243026
Ddx54	ENSMUSG00000029599	379.611	0.704457	0.28022	0.0119389	0.243026
Thrsp	ENSMUSG00000035686	51.3956	-1.06548	0.423882	0.0119496	0.243026
Ptpn6	ENSMUSG00000004266	921.804	0.760546	0.302699	0.0119863	0.243423
1700058P15Rik	ENSMUSG00000089636	45.3133	0.929965	0.370301	0.0120263	0.244014
Cd274	ENSMUSG00000016496	113.861	-0.958312	0.381797	0.0120729	0.24474
Chst15	ENSMUSG00000030930	1051.51	0.646838	0.257977	0.0121641	0.245704
C5ar1	ENSMUSG00000049130	213.703	0.879107	0.350563	0.012152	0.245704
9130230N09Rik	ENSMUSG00000092626	30.9637	1.00966	0.402541	0.0121338	0.245704
Gm29331	ENSMUSG00000100220	298.839	-0.886596	0.353563	0.0121552	0.245704
Snx29	ENSMUSG00000071669	358.117	0.743177	0.296768	0.0122716	0.247653
Gm30211	ENSMUSG00000105646	266.419	1.10047	0.439516	0.0122857	0.247715
Zfp831	ENSMUSG00000050600	271.081	0.67731	0.27066	0.0123342	0.248471
Sgip1	ENSMUSG00000028524	34.977	-0.96043	0.384052	0.012392	0.24919
Tec	ENSMUSG00000029217	304.324	0.611791	0.244634	0.0123898	0.24919
Il12a	ENSMUSG00000027776	160.275	1.04566	0.418271	0.0124212	0.249332
4933404O12Rik	ENSMUSG00000097908	108.711	-0.808229	0.323278	0.0124155	0.249332
Gm38171	ENSMUSG00000102196	6.32343	1.1367	0.454923	0.0124663	0.249792
Gm42161	ENSMUSG00000106659	6.56712	1.13641	0.454756	0.0124564	0.249792
Adam22	ENSMUSG00000040537	223.451	-0.710705	0.284525	0.0124944	0.250132
AC164116.1	ENSMUSG00000114726	15.7129	1.04187	0.417344	0.0125446	0.250915
Icam2	ENSMUSG00000001029	186.199	0.891786	0.357623	0.0126438	0.251336
Stac2	ENSMUSG00000017400	13.1925	1.10297	0.442179	0.0126171	0.251336
Mapt	ENSMUSG00000018411	45.0901	-0.896742	0.359381	0.0125871	0.251336
Il1f9	ENSMUSG00000044103	130.411	1.0719	0.429803	0.0126339	0.251336
Astl	ENSMUSG00000050468	5.91527	1.13207	0.453953	0.0126383	0.251336
6030408B16Rik	ENSMUSG00000075408	23.1512	1.13443	0.454897	0.0126375	0.251336
Gm11505	ENSMUSG00000085872	819.83	-0.734832	0.294578	0.0126125	0.251336
Fam135a	ENSMUSG00000026153	195.857	-0.839246	0.336613	0.0126595	0.251425
3110083C13Rik	ENSMUSG00000097303	6.76243	1.13228	0.454281	0.0126859	0.251728
Ppbp	ENSMUSG00000029372	4025.53	0.987346	0.396323	0.0127289	0.252271
Reps2	ENSMUSG00000040855	282.189	-0.710386	0.285172	0.0127356	0.252271
Gm43010	ENSMUSG00000104571	96.6933	0.934363	0.375197	0.0127627	0.252584
Irf4	ENSMUSG00000021356	1039.65	1.09366	0.439223	0.0127746	0.252598
Pappa2	ENSMUSG00000073530	8.76897	-1.13018	0.454035	0.0128036	0.252729
Gm27970	ENSMUSG00000098298	5.89612	-1.06133	0.426337	0.0127956	0.252729
Il17rd	ENSMUSG00000040717	39.5184	-0.924941	0.371915	0.0128836	0.253863
Adamtsl3	ENSMUSG00000070469	79.1442	-0.87304	0.351039	0.012882	0.253863
Gm25551	ENSMUSG00000088707	4.40966	1.09236	0.43941	0.0129199	0.254356
Gm13387	ENSMUSG00000087028	9.7303	-1.12065	0.451311	0.0130243	0.256186
Gm12568	ENSMUSG00000081078	24.3207	1.05216	0.423816	0.0130437	0.256343
Itga2	ENSMUSG00000015533	209.313	0.661719	0.266652	0.01308	0.256385
Vnn3	ENSMUSG00000020010	37.4632	1.00562	0.405216	0.0130759	0.256385
Samd7	ENSMUSG00000051860	7.05563	-1.12418	0.452931	0.0130648	0.256385
Sema3b	ENSMUSG00000057969	34.6717	-0.859634	0.346817	0.0131884	0.258054
Rnasel	ENSMUSG00000066800	2695.42	-0.750397	0.302782	0.0131995	0.258054
Wfdc17	ENSMUSG00000069792	75.9385	-1.05406	0.425298	0.0131975	0.258054
Ighv8-10	ENSMUSG00000106325	5.15074	1.12084	0.452334	0.0132157	0.258147
Zfp296	ENSMUSG00000011267	47.6374	0.907089	0.366238	0.0132576	0.258293
Ighv9-4	ENSMUSG00000094322	5.08187	1.10625	0.44662	0.0132518	0.258293
Gm28609	ENSMUSG00000101102	8.41859	1.12693	0.454894	0.0132363	0.258293
Cyp2u1	ENSMUSG00000027983	11.2033	-1.07867	0.43581	0.0133201	0.258667
Phc1	ENSMUSG00000040669	120.448	0.732356	0.295935	0.0133342	0.258667
Jrk	ENSMUSG00000046380	85.7818	0.729238	0.294666	0.0133311	0.258667
Spatc1	ENSMUSG00000049653	10.4435	1.12567	0.454784	0.0133175	0.258667
Hrct1	ENSMUSG00000071001	26.3702	-1.06525	0.430433	0.01333	0.258667
Hdac5	ENSMUSG00000008855	400.529	0.723533	0.292574	0.0133988	0.258747
Ptgir	ENSMUSG00000043017	130.841	0.87465	0.353713	0.0134072	0.258747
1810008B01Rik	ENSMUSG00000089745	27.2065	0.989063	0.399983	0.0134072	0.258747
Igkv10-94	ENSMUSG00000096490	9.8683	1.11466	0.450661	0.013384	0.258747
Gm43914	ENSMUSG00000107792	8.38913	1.12237	0.453692	0.0133661	0.258747
Gm43890	ENSMUSG00000108053	79.698	0.769221	0.311003	0.0133851	0.258747
Tgfb3	ENSMUSG00000021253	50.4556	-0.842382	0.3409	0.0134716	0.259322
Hyal4	ENSMUSG00000029680	3.78872	-1.09463	0.442976	0.0134705	0.259322
Phf13	ENSMUSG00000047777	90.292	-0.818096	0.33104	0.0134626	0.259322
Orm3	ENSMUSG00000028359	32.4769	-1.01309	0.41023	0.0135276	0.259605
Pde4b	ENSMUSG00000028525	430.096	0.787039	0.318735	0.0135392	0.259605
Rerg	ENSMUSG00000030222	43.5871	-1.05568	0.4276	0.0135545	0.259605
Defb40	ENSMUSG00000053678	4.62652	1.07688	0.436112	0.0135387	0.259605
Ighv1-82	ENSMUSG00000095127	19.7664	1.11391	0.451119	0.0135412	0.259605
4930480K02Rik	ENSMUSG00000107567	9.22399	-1.11625	0.452138	0.0135554	0.259605
Cdkl1	ENSMUSG00000020990	246.385	-0.668637	0.270949	0.0135959	0.259939
Vmn1r4	ENSMUSG00000071893	19.7067	-0.983018	0.398337	0.0135943	0.259939
Pex3	ENSMUSG00000019809	240.371	-0.668874	0.271151	0.0136328	0.26028
9130019P16Rik	ENSMUSG00000073067	40.5464	-0.87308	0.353948	0.0136369	0.26028
Zfp691	ENSMUSG00000045268	127.145	-0.788112	0.319606	0.0136673	0.26064
Socs5	ENSMUSG00000037104	146.569	0.801471	0.325081	0.013684	0.260737
Scml4	ENSMUSG00000044770	96.9288	0.989613	0.401605	0.0137341	0.261471
Tril	ENSMUSG00000043496	26.6749	-0.906758	0.368071	0.0137573	0.261628
Gm29417	ENSMUSG00000100320	8.80835	1.11367	0.4521	0.0137656	0.261628
Btk	ENSMUSG00000031264	413.305	0.669551	0.271876	0.0137892	0.261855
CT025639.2	ENSMUSG00000114585	68.9512	0.867039	0.352295	0.0138504	0.262796
Nedd4l	ENSMUSG00000024589	221.04	0.777653	0.316079	0.0138816	0.262902
Gpr179	ENSMUSG00000070337	6.92059	1.11854	0.454677	0.013891	0.262902
AC165149.2	ENSMUSG00000113998	15.2658	-1.10846	0.450559	0.0138865	0.262902
Ddx19b	ENSMUSG00000033658	378.274	-0.741024	0.301261	0.0139036	0.262918
Prrx2	ENSMUSG00000039476	5.3607	-1.11636	0.454407	0.0140204	0.264672
She	ENSMUSG00000046280	92.2677	-0.811551	0.330375	0.0140315	0.264672
9830107B12Rik	ENSMUSG00000073386	155.589	1.00971	0.410998	0.0140205	0.264672
Pik3cd	ENSMUSG00000039936	1054.31	0.60179	0.245029	0.0140496	0.26479
Tmsb10	ENSMUSG00000079523	31.389	0.918303	0.373982	0.0140699	0.264952
Rnd3	ENSMUSG00000017144	243.246	-0.670404	0.273326	0.0141764	0.266734
Prg4	ENSMUSG00000006014	65.1646	-0.840845	0.343027	0.014236	0.26724
Ncmap	ENSMUSG00000043924	43.801	-0.89295	0.364561	0.0143101	0.26724
Tmem67	ENSMUSG00000049488	98.609	-0.927624	0.378673	0.0142988	0.26724
Kif7	ENSMUSG00000050382	53.2347	-0.76163	0.310791	0.0142613	0.26724
Zfp595	ENSMUSG00000057842	251.281	0.680953	0.277973	0.0142972	0.26724
Ccdc134	ENSMUSG00000068114	172.993	0.649601	0.265161	0.0142921	0.26724
Gm26723	ENSMUSG00000096947	106.199	0.808619	0.32994	0.0142537	0.26724
Gm37626	ENSMUSG00000102319	29.4085	-1.09863	0.448133	0.0142235	0.26724
Gm43236	ENSMUSG00000106232	4.56186	1.07199	0.437494	0.0142742	0.26724
Kif3c	ENSMUSG00000020668	158.449	0.685594	0.280004	0.0143447	0.267665
Gfi1b	ENSMUSG00000026815	869.035	-0.712725	0.291238	0.0143962	0.267906
Cd69	ENSMUSG00000030156	196.493	0.88575	0.362004	0.0144132	0.267906
Clec1b	ENSMUSG00000030159	252.083	0.840308	0.343431	0.014413	0.267906
Dennd3	ENSMUSG00000036661	233.386	0.668082	0.273054	0.0144171	0.267906
Gm20712	ENSMUSG00000093677	50.4143	-0.862107	0.352267	0.0143926	0.267906
Gm42645	ENSMUSG00000106713	5.86935	1.07435	0.439264	0.0144535	0.268361
Ccr7	ENSMUSG00000037944	105.328	1.05547	0.431599	0.0144659	0.26837
Gab2	ENSMUSG00000004508	583.691	-0.634351	0.259481	0.0144976	0.268516
C230031I18Rik	ENSMUSG00000105202	25.4507	-1.04852	0.428876	0.0144925	0.268516
Ankrd29	ENSMUSG00000057766	20.3767	-1.05138	0.430142	0.014515	0.268617
Pigh	ENSMUSG00000021120	147.084	0.654915	0.268022	0.0145449	0.268916
Clec2d	ENSMUSG00000030157	1052.74	0.971153	0.39753	0.014567	0.268916
E130102H24Rik	ENSMUSG00000086782	47.8104	-0.871534	0.356722	0.0145586	0.268916
Gm44284	ENSMUSG00000108033	25.2763	0.936056	0.383567	0.0146711	0.270617
Pigu	ENSMUSG00000038383	166.643	0.699624	0.286739	0.01469	0.270743
Trpm2	ENSMUSG00000009292	402.818	0.872835	0.357888	0.0147341	0.271301
Hnrnpll	ENSMUSG00000024095	1218.58	-0.705825	0.289449	0.0147479	0.271301
Lmo4	ENSMUSG00000028266	597.551	0.647734	0.26567	0.014764	0.271301
Masp2	ENSMUSG00000028979	750.814	-0.673047	0.276074	0.0147718	0.271301
5730455P16Rik	ENSMUSG00000057181	397.116	-0.693128	0.284335	0.0147805	0.271301
Pex11a	ENSMUSG00000030545	44.3145	-0.935518	0.383838	0.0147985	0.27141
Slc25a16	ENSMUSG00000071253	265.344	-0.584633	0.240004	0.0148538	0.272203
Pde5a	ENSMUSG00000053965	895.733	0.727407	0.29872	0.0148886	0.272618
Acss2	ENSMUSG00000027605	307.211	-0.688687	0.282856	0.0149018	0.272638
Mtg2	ENSMUSG00000039069	122.076	0.685027	0.281467	0.0149423	0.273158
Ttc21b	ENSMUSG00000034848	65.9068	0.841478	0.345872	0.0149778	0.273364
Gm25394	ENSMUSG00000087963	23.8891	0.973906	0.400293	0.0149749	0.273364
Ankrd65	ENSMUSG00000078487	29.538	-0.889077	0.365482	0.0149901	0.273366
Gabarapl2	ENSMUSG00000031950	203.935	-0.631011	0.259469	0.0150187	0.273666
Gm27019	ENSMUSG00000097998	25.4547	-0.936209	0.385169	0.0150721	0.274195
2310047D07Rik	ENSMUSG00000100783	7.60374	1.09559	0.450697	0.0150619	0.274195
Gm4279	ENSMUSG00000085732	51.8009	0.899386	0.370248	0.0151345	0.275109
Trp53	ENSMUSG00000059552	296.634	0.69826	0.287667	0.0152108	0.27605
Adgrg5	ENSMUSG00000061577	20.7051	-0.983138	0.405021	0.0152084	0.27605
Itgb3	ENSMUSG00000020689	2674.91	0.621014	0.255958	0.0152564	0.276158
Ablim1	ENSMUSG00000025085	607.285	0.861489	0.355042	0.0152476	0.276158
Gm26892	ENSMUSG00000097454	22.9412	0.985654	0.406195	0.0152431	0.276158
Gm26583	ENSMUSG00000097476	11.893	-1.09632	0.451903	0.0152658	0.276158
Sec61g	ENSMUSG00000078974	164.407	-0.745011	0.307227	0.0153103	0.276518
Gm24519	ENSMUSG00000096675	4.4141	1.05638	0.435621	0.0153087	0.276518
Klf11	ENSMUSG00000020653	630.096	-0.7615	0.314128	0.0153433	0.276892
Gm44570	ENSMUSG00000109194	5.08608	-1.08894	0.449318	0.0153702	0.277157
AC133934.2	ENSMUSG00000113905	35.389	-0.97563	0.402646	0.015391	0.277308
Ift122	ENSMUSG00000030323	55.54	0.877358	0.362366	0.0154696	0.277836
Tmc2	ENSMUSG00000060332	12.5993	-1.09829	0.453591	0.0154638	0.277836
Gm38184	ENSMUSG00000103470	10.5422	1.08257	0.446976	0.0154363	0.277836
Gm44951	ENSMUSG00000108365	100.906	1.02217	0.422085	0.0154479	0.277836
Gm38083	ENSMUSG00000103354	29.6663	0.984281	0.406644	0.0154992	0.278146
Bmpr1a	ENSMUSG00000021796	142.206	-0.783461	0.323728	0.0155151	0.27821
CT954220.1	ENSMUSG00000114115	3.99502	1.06479	0.440281	0.0155871	0.279279
Gm26936	ENSMUSG00000098145	33.2982	1.0027	0.414978	0.0156799	0.280718
Ighv1-11	ENSMUSG00000102888	5.24609	1.07185	0.443692	0.0157027	0.280902
Rec114	ENSMUSG00000074269	242.72	-0.708023	0.293125	0.0157167	0.28093
2310015A10Rik	ENSMUSG00000097729	175.067	-0.783471	0.324437	0.0157409	0.28114
Gm20404	ENSMUSG00000092625	105.262	0.941336	0.389894	0.015764	0.281329
Mlxip	ENSMUSG00000038342	1164.03	0.673019	0.278861	0.015802	0.281691
Prr33	ENSMUSG00000043795	104.572	0.967258	0.400805	0.0158093	0.281691
Hacl1	ENSMUSG00000021884	93.8998	-0.743924	0.308349	0.0158389	0.281995
Heatr6	ENSMUSG00000000976	459.822	0.656144	0.272041	0.0158685	0.282299
Hoxa9	ENSMUSG00000038227	62.5602	-0.855063	0.354878	0.0159762	0.283669
Nt5dc1	ENSMUSG00000039480	355.119	-0.575678	0.23894	0.0159833	0.283669
Ighv5-12	ENSMUSG00000095429	7.38246	1.09053	0.452624	0.0159811	0.283669
Gmfg	ENSMUSG00000060791	280.71	0.654355	0.271781	0.0160554	0.284724
Prdm11	ENSMUSG00000075028	243.033	0.638225	0.265279	0.0161342	0.285897
AC121264.1	ENSMUSG00000111268	7.46072	1.09237	0.454219	0.0161753	0.286399
Mgat4b	ENSMUSG00000036620	170.295	-0.696376	0.289702	0.016227	0.28709
Adgrg2	ENSMUSG00000031298	14.5782	-1.06359	0.44261	0.0162612	0.287242
Gm16091	ENSMUSG00000087502	104.195	0.800022	0.332915	0.0162577	0.287242
Larp1b	ENSMUSG00000025762	716.012	-0.748843	0.311801	0.0163205	0.287614
Glrp1	ENSMUSG00000062310	18.019	-1.04805	0.436367	0.0163165	0.287614
Gm22362	ENSMUSG00000065036	42.9058	-0.894606	0.372458	0.0163103	0.287614
Kctd6	ENSMUSG00000021752	154.464	-0.673531	0.280484	0.016336	0.287663
Actg1	ENSMUSG00000062825	169.339	0.773094	0.322081	0.0163811	0.288231
Tmem126a	ENSMUSG00000030615	211.335	-0.63312	0.263878	0.016427	0.288812
Btn1a1	ENSMUSG00000000706	155.437	-0.978482	0.407961	0.0164638	0.289234
CAAA01194877.1	ENSMUSG00000111212	253.338	0.867978	0.361942	0.0164797	0.289288
Hvcn1	ENSMUSG00000064267	910.341	0.851014	0.355027	0.0165281	0.289819
Ighv1-74	ENSMUSG00000094124	12.929	1.07702	0.449342	0.0165357	0.289819
AC134439.3	ENSMUSG00000114014	14.8835	-1.03141	0.430416	0.0165617	0.290049
Igkv17-127	ENSMUSG00000076508	8.93201	1.08167	0.451582	0.0166073	0.290395
Gm24011	ENSMUSG00000088357	14.8041	1.00371	0.419015	0.0166025	0.290395
Car5b	ENSMUSG00000031373	32.9926	-0.990012	0.413515	0.0166596	0.290633
Gm4349	ENSMUSG00000097532	4.20105	-1.07087	0.447275	0.0166559	0.290633
Gm43794	ENSMUSG00000106772	6.46523	-1.08837	0.454589	0.016657	0.290633
Ankrd33b	ENSMUSG00000022237	249.156	0.911944	0.381111	0.0167177	0.291195
Zfp300	ENSMUSG00000031079	24.8563	0.96691	0.40404	0.0167066	0.291195
Btg3	ENSMUSG00000022863	64.2058	-0.777883	0.325459	0.0168434	0.293005
Gm43760	ENSMUSG00000107106	6.71919	1.08662	0.454648	0.0168476	0.293005
Sync	ENSMUSG00000001333	125.966	-0.897606	0.375731	0.0168962	0.293172
Ptpru	ENSMUSG00000028909	27.8677	-0.920648	0.385313	0.0168782	0.293172
Pxk	ENSMUSG00000033885	348.153	0.617661	0.258529	0.0168881	0.293172
Vaultrc5	ENSMUSG00000065145	108.074	0.803746	0.336656	0.0169663	0.294161
Map3k6	ENSMUSG00000028862	99.0773	-0.938866	0.393314	0.0169834	0.294183
Ighv9-2	ENSMUSG00000094102	4.32936	1.04228	0.436677	0.0169937	0.294183
Fxyd4	ENSMUSG00000004988	19.6669	0.944295	0.395889	0.0170673	0.294778
Dmtf1	ENSMUSG00000042508	1058.25	0.682096	0.285917	0.0170492	0.294778
Gm22422	ENSMUSG00000064994	45.8461	0.830629	0.348225	0.017064	0.294778
Ift22	ENSMUSG00000007987	103.51	0.897839	0.376513	0.0170969	0.295062
Ripor1	ENSMUSG00000038604	292.548	0.776002	0.325621	0.0171654	0.296018
Kctd3	ENSMUSG00000026608	454.978	0.649704	0.272657	0.0171788	0.296022
Glp2r	ENSMUSG00000049928	19.0677	1.01002	0.423954	0.0172015	0.296186
Retsat	ENSMUSG00000056666	162.524	-0.628195	0.263739	0.0172246	0.296358
A630001G21Rik	ENSMUSG00000052760	695.125	0.707467	0.297068	0.0172423	0.296435
Tbc1d1	ENSMUSG00000029174	617.33	0.651582	0.273716	0.0172888	0.296782
Ankmy1	ENSMUSG00000034212	99.5321	-0.890738	0.374179	0.0172885	0.296782
Nuak1	ENSMUSG00000020032	183.696	0.704602	0.29612	0.0173385	0.297373
Gm44832	ENSMUSG00000108832	5.30617	1.07221	0.450656	0.0173496	0.297373
Olfr629	ENSMUSG00000047545	7.88625	-1.07497	0.452531	0.0175266	0.299723
Grem2	ENSMUSG00000050069	10.1471	-1.05863	0.445583	0.0175098	0.299723
Ighv2-5	ENSMUSG00000096498	5.03112	1.0727	0.45155	0.0175208	0.299723
Adgre5	ENSMUSG00000002885	1059.93	0.616311	0.25952	0.0175579	0.2998
Prr13	ENSMUSG00000023048	330.953	0.631656	0.266012	0.0175711	0.2998
Csrnp1	ENSMUSG00000032515	147.32	0.778049	0.32764	0.017563	0.2998
AC122317.3	ENSMUSG00000112895	44.187	-0.803961	0.338763	0.0176335	0.300637
Atxn7l2	ENSMUSG00000048997	72.0661	0.764427	0.322283	0.0176962	0.301251
Gm29642	ENSMUSG00000100002	7.95211	1.06427	0.448664	0.0176883	0.301251
Lhfpl2	ENSMUSG00000045312	466.632	-0.649348	0.273888	0.0177473	0.301747
Iglj1	ENSMUSG00000106668	19.9497	1.07001	0.451337	0.0177522	0.301747
Npas4	ENSMUSG00000045903	19.9605	1.03933	0.438565	0.017796	0.302036
Gm10388	ENSMUSG00000107894	53.7045	0.966395	0.407785	0.0177947	0.302036
Pi4k2b	ENSMUSG00000029186	913.226	-0.744803	0.314467	0.0178621	0.302702
Gm10135	ENSMUSG00000063656	56.1265	0.758328	0.320172	0.0178604	0.302702
Gm11455	ENSMUSG00000085538	49.4347	0.944427	0.398859	0.0178931	0.30279
Gm12248	ENSMUSG00000086962	51.1871	-0.967313	0.408563	0.017904	0.30279
Gm15860	ENSMUSG00000087336	12.7055	1.03423	0.43684	0.0179077	0.30279
Ccdc141	ENSMUSG00000044033	37.9759	-0.80583	0.340503	0.0179529	0.303327
Gm17586	ENSMUSG00000097062	61.5156	-0.759077	0.320856	0.0179917	0.303755
Fbxl12os	ENSMUSG00000062470	50.9821	0.842083	0.356044	0.0180246	0.303855
Gm28033	ENSMUSG00000098716	23.951	0.932088	0.394057	0.0180124	0.303855
4933440M02Rik	ENSMUSG00000045928	29.8269	-1.06797	0.451642	0.0180475	0.303868
AC164441.2	ENSMUSG00000113404	8.81467	1.0737	0.454084	0.0180524	0.303868
Asph	ENSMUSG00000028207	1270.49	-0.567031	0.239965	0.0181292	0.304933
Cyp2r1	ENSMUSG00000030670	20.0129	0.994503	0.420981	0.0181596	0.305216
Fam220a	ENSMUSG00000083012	1687.43	-0.566165	0.23978	0.0182167	0.305845
9230116N13Rik	ENSMUSG00000097403	61.5731	-0.786362	0.333058	0.0182241	0.305845
Enpp4	ENSMUSG00000023961	450.168	-0.742778	0.314798	0.0182977	0.306175
Shd	ENSMUSG00000039154	9.06804	-1.06553	0.451584	0.0182982	0.306175
Gm16282	ENSMUSG00000090009	11.9318	1.06396	0.450851	0.0182807	0.306175
CT009512.1	ENSMUSG00000114865	21.9214	-0.964617	0.408794	0.0182914	0.306175
Cry2	ENSMUSG00000068742	264.176	-0.639206	0.271029	0.018352	0.306847
Klhl7	ENSMUSG00000028986	801.464	-0.678333	0.287672	0.0183732	0.306974
Cecr2	ENSMUSG00000071226	3308.62	0.793799	0.336859	0.0184495	0.307748
Gm12116	ENSMUSG00000087501	19.561	-1.00641	0.427124	0.0184605	0.307748
AC125206.2	ENSMUSG00000111293	35.3955	1.00979	0.428509	0.018447	0.307748
Gm26857	ENSMUSG00000097860	787.638	0.748989	0.318137	0.0185578	0.309141
Mkl1	ENSMUSG00000042292	485.364	0.766376	0.325624	0.0185946	0.309525
Gm15458	ENSMUSG00000086485	4.21396	-1.05168	0.447012	0.0186383	0.310023
Fn1	ENSMUSG00000026193	3483.18	-0.567796	0.241374	0.0186549	0.310071
Nudt12	ENSMUSG00000024228	118.714	-0.666742	0.283576	0.0187134	0.310128
Sash3	ENSMUSG00000031101	1040.42	0.68564	0.291596	0.0187062	0.310128
Arhgap27	ENSMUSG00000034255	293.403	0.660139	0.280714	0.0186906	0.310128
5830418P13Rik	ENSMUSG00000086236	89.7993	1.05896	0.450366	0.0187061	0.310128
Ripor2	ENSMUSG00000036006	1305.4	0.619706	0.263606	0.0187288	0.310154
Tex11	ENSMUSG00000009670	10.15	-1.01307	0.431089	0.0187724	0.310648
Nlrp6	ENSMUSG00000038745	19.6253	1.03066	0.438636	0.0187887	0.31069
Nrip1	ENSMUSG00000048490	1793.23	-0.640031	0.272853	0.0189913	0.313135
Gm15747	ENSMUSG00000086700	61.715	0.879343	0.374921	0.0190061	0.313135
Mirt2	ENSMUSG00000092920	22.7754	1.02278	0.435964	0.0189755	0.313135
Gm45769	ENSMUSG00000107838	32.4515	-0.922177	0.393092	0.0189783	0.313135
AC124516.3	ENSMUSG00000113656	15.7271	-1.05856	0.451298	0.0189965	0.313135
Dnase2a	ENSMUSG00000003812	655.723	-0.678885	0.289837	0.0191655	0.31553
0610039K10Rik	ENSMUSG00000058812	42.2984	1.02315	0.437076	0.019237	0.316476
Gm7219	ENSMUSG00000081526	3.62679	0.984113	0.420551	0.0192808	0.316965
Vangl2	ENSMUSG00000026556	93.9858	0.801411	0.342613	0.0193295	0.317379
Cux1	ENSMUSG00000029705	1734.46	0.7194	0.307564	0.0193342	0.317379
Itgax	ENSMUSG00000030789	45.4293	0.883658	0.37784	0.0193504	0.317414
Mfrp	ENSMUSG00000034739	28.6624	1.01158	0.432771	0.0194157	0.318253
Ube2e3	ENSMUSG00000027011	877.375	-0.560749	0.240011	0.0194732	0.318732
9930111J21Rik2	ENSMUSG00000069892	147.784	0.769857	0.329482	0.0194617	0.318732
Smad9	ENSMUSG00000027796	21.3939	-1.00002	0.428198	0.0195223	0.319304
Prkcd	ENSMUSG00000021948	924.742	0.590683	0.252999	0.0195578	0.319564
Amot	ENSMUSG00000041688	104.511	-0.691037	0.296004	0.0195666	0.319564
Gm15527	ENSMUSG00000086946	41.6193	-0.903521	0.387255	0.0196406	0.32054
Akap14	ENSMUSG00000036551	25.338	-0.937541	0.402006	0.0196926	0.321097
Slc44a2	ENSMUSG00000057193	779.723	0.601382	0.257888	0.0197032	0.321097
Lyn	ENSMUSG00000042228	1981.9	0.614551	0.26373	0.019794	0.322128
Ghr	ENSMUSG00000055737	419.957	-0.933473	0.400596	0.0197951	0.322128
4833418N02Rik	ENSMUSG00000085287	47.8925	-0.748958	0.321667	0.0198927	0.323356
Gm44189	ENSMUSG00000108092	4.92665	-1.04477	0.448737	0.0198993	0.323356
Il27ra	ENSMUSG00000005465	49.3112	0.811223	0.348657	0.019981	0.323652
Derl3	ENSMUSG00000009092	31.6108	0.876688	0.376796	0.0199819	0.323652
Ptgs2	ENSMUSG00000032487	13.5991	1.00876	0.433444	0.019948	0.323652
Selenbp1	ENSMUSG00000068874	155.453	-0.714896	0.307236	0.0199725	0.323652
Gm37893	ENSMUSG00000103928	85.9113	0.920759	0.395762	0.0199893	0.323652
Zkscan14	ENSMUSG00000029627	307.05	-0.597826	0.257109	0.020062	0.324595
Gm16193	ENSMUSG00000085672	28.932	0.984135	0.423333	0.0200863	0.324755
Cd84	ENSMUSG00000038147	1225.46	0.57551	0.247704	0.020159	0.325464
Stfa3	ENSMUSG00000054905	364.14	-0.997753	0.429402	0.0201477	0.325464
Txndc16	ENSMUSG00000021830	285.399	0.63186	0.272077	0.0202136	0.325522
Gfra2	ENSMUSG00000022103	151.54	0.764601	0.329218	0.0202073	0.325522
Rabep2	ENSMUSG00000030727	202.132	0.772176	0.332489	0.0202107	0.325522
Zscan22	ENSMUSG00000054715	118.548	0.651125	0.280387	0.0202205	0.325522
Lbp	ENSMUSG00000016024	267.631	-0.730121	0.314622	0.020307	0.326216
Pard3	ENSMUSG00000025812	106.5	-0.769007	0.331325	0.0202864	0.326216
Aldh5a1	ENSMUSG00000035936	28.1088	-0.916025	0.394704	0.0202982	0.326216
Hao1	ENSMUSG00000027261	3.82554	-1.01025	0.435452	0.020341	0.326528
AC138307.1	ENSMUSG00000113192	5.35285	1.05349	0.454291	0.0203957	0.327173
Plag1	ENSMUSG00000003282	499.377	-0.785738	0.338931	0.0204341	0.327556
Slc12a6	ENSMUSG00000027130	2081.6	0.606601	0.261726	0.0204658	0.327831
Tek	ENSMUSG00000006386	253.066	-0.645781	0.278807	0.0205458	0.328879
Cops2	ENSMUSG00000027206	1301.49	-0.531024	0.229289	0.0205605	0.328881
Tpm4	ENSMUSG00000031799	2562	0.723291	0.3124	0.0205981	0.329248
Gm26580	ENSMUSG00000097109	71.1709	0.953672	0.412076	0.0206509	0.329857
Ube2i	ENSMUSG00000015120	1745.39	-0.651272	0.281612	0.0207413	0.329926
Vtn	ENSMUSG00000017344	6.17455	-0.935167	0.404438	0.020763	0.329926
Pnpo	ENSMUSG00000018659	4965.92	-0.75193	0.325393	0.0208418	0.329926
Csrp2	ENSMUSG00000020186	109.117	0.888229	0.384152	0.0207675	0.329926
Msr1	ENSMUSG00000025044	195.836	-0.815462	0.352794	0.0208085	0.329926
Maml2	ENSMUSG00000031925	201.597	0.666855	0.288527	0.0208195	0.329926
Eps8l3	ENSMUSG00000040600	50.566	-0.867172	0.374961	0.0207393	0.329926
Msl3l2	ENSMUSG00000047669	33.151	-0.845534	0.365578	0.0207297	0.329926
Kdr	ENSMUSG00000062960	614.946	-0.777378	0.336007	0.0206912	0.329926
mt-Rnr2	ENSMUSG00000064339	59225.8	0.87562	0.378599	0.0207342	0.329926
4930589L23Rik	ENSMUSG00000068957	8.30134	-1.03707	0.44861	0.0207916	0.329926
Ceacam1	ENSMUSG00000074272	606.615	0.743449	0.321732	0.0208456	0.329926
Gm10684	ENSMUSG00000074385	88.2121	0.798473	0.345358	0.0207768	0.329926
Dnali1	ENSMUSG00000042707	32.8348	-0.875614	0.379081	0.0208972	0.329951
Igkv15-103	ENSMUSG00000076523	9.79921	1.04859	0.453851	0.0208638	0.329951
Gm42974	ENSMUSG00000104963	7.40129	-1.03374	0.447567	0.0209058	0.329951
Gm44710	ENSMUSG00000109455	53.4147	0.843694	0.36524	0.0208899	0.329951
Abcb1a	ENSMUSG00000040584	5.68588	-1.04269	0.451584	0.0209454	0.330345
Sorcs2	ENSMUSG00000029093	105.114	0.990978	0.429543	0.0210518	0.331559
Slc4a4	ENSMUSG00000060961	28.7582	-0.969329	0.42012	0.0210401	0.331559
Pde8b	ENSMUSG00000021684	47.752	-0.830675	0.36016	0.0210879	0.331884
Gm35339	ENSMUSG00000109179	76.8328	0.886003	0.38419	0.0211019	0.331884
Mttp	ENSMUSG00000028158	57.8593	-0.776828	0.336939	0.0211361	0.33219
Gm17083	ENSMUSG00000090628	96.9115	-0.76511	0.331896	0.0211513	0.332196
Mycn	ENSMUSG00000037169	16.9584	0.950141	0.412319	0.0212013	0.332518
6330562C20Rik	ENSMUSG00000093424	29.4673	0.877292	0.380679	0.0211922	0.332518
Plin1	ENSMUSG00000030546	42.6816	-0.992913	0.430953	0.021223	0.332627
Ftx	ENSMUSG00000086370	501.262	0.618585	0.268522	0.0212416	0.332686
Gimap7	ENSMUSG00000043931	19.7892	0.941588	0.408997	0.0213247	0.333524
Tatdn2	ENSMUSG00000056952	984.544	-0.559394	0.242976	0.0213203	0.333524
Rhbdf2	ENSMUSG00000020806	249.323	0.672721	0.292278	0.0213553	0.33354
Mcts2	ENSMUSG00000042814	107.606	0.684676	0.297451	0.0213459	0.33354
Stac	ENSMUSG00000032502	11.5855	1.04542	0.454263	0.0213714	0.333559
Elp4	ENSMUSG00000027167	178.358	-0.61064	0.265566	0.0214828	0.335066
Arid3b	ENSMUSG00000004661	267.596	0.729279	0.317357	0.021563	0.33588
Gm45453	ENSMUSG00000110129	25.6778	-0.943907	0.410761	0.0215648	0.33588
Ctsw	ENSMUSG00000024910	36.9177	0.876194	0.381364	0.0215889	0.336023
Gimap1os	ENSMUSG00000044867	56.9587	0.952528	0.414654	0.0216095	0.336111
Kif21a	ENSMUSG00000022629	23.9509	-0.977727	0.425687	0.0216289	0.336181
Tnfrsf11b	ENSMUSG00000063727	18.905	-1.02961	0.448371	0.0216572	0.336388
Gm38292	ENSMUSG00000103151	144.923	0.930056	0.405233	0.0217266	0.337234
Gm9821	ENSMUSG00000095332	289.653	0.767509	0.334589	0.0217969	0.338093
Hdc	ENSMUSG00000027360	437.42	0.809835	0.353233	0.021869	0.338279
Gimap1	ENSMUSG00000090019	155.359	0.887241	0.386866	0.0218245	0.338279
4930439D14Rik	ENSMUSG00000101905	9.81219	1.0272	0.448038	0.0218674	0.338279
D5Ertd605e	ENSMUSG00000106820	18.385	-0.976385	0.425807	0.0218468	0.338279
Fscn2	ENSMUSG00000025380	8.03123	1.03463	0.451475	0.0219252	0.338648
Tes	ENSMUSG00000029552	339.282	0.70791	0.308923	0.0219319	0.338648
Gm5914	ENSMUSG00000098120	45.042	0.83136	0.362811	0.021938	0.338648
9330171B17Rik	ENSMUSG00000039133	10.126	-1.02064	0.445763	0.0220415	0.339996
Gm525	ENSMUSG00000072553	6.09076	1.03281	0.451125	0.0220555	0.339996
1700028E10Rik	ENSMUSG00000097321	134.659	-0.803863	0.351215	0.0220908	0.340307
Nrg2	ENSMUSG00000060275	23.6719	-0.881509	0.385312	0.0221505	0.340897
Gm26983	ENSMUSG00000098201	15.3138	0.962319	0.42071	0.0221745	0.340897
Gm37642	ENSMUSG00000103197	96.7383	0.878927	0.384249	0.0221731	0.340897
Nyx	ENSMUSG00000051228	10.3816	1.00475	0.439523	0.022254	0.341886
Tmem182	ENSMUSG00000079588	8.52029	-1.03688	0.453701	0.0222905	0.342213
Olfm4	ENSMUSG00000022026	777.033	0.879456	0.385053	0.0223723	0.343234
Dstn	ENSMUSG00000015932	2083.09	-0.624692	0.27364	0.0224365	0.343564
Plxdc1	ENSMUSG00000017417	81.8706	0.70199	0.307576	0.02247	0.343564
Gm4876	ENSMUSG00000054556	33.0549	0.87745	0.384423	0.0224594	0.343564
Gm15991	ENSMUSG00000087266	105.141	0.721381	0.316008	0.0224423	0.343564
Gm16958	ENSMUSG00000097456	9.59345	-1.03829	0.454924	0.0224693	0.343564
Desi1	ENSMUSG00000022472	414.516	0.694563	0.304402	0.0225052	0.343869
Stk38l	ENSMUSG00000001630	146.774	0.640249	0.280683	0.022546	0.344026
4930538E20Rik	ENSMUSG00000085516	88.0971	0.769181	0.337187	0.0225382	0.344026
Tubb4a	ENSMUSG00000062591	11.483	1.02486	0.449372	0.0225692	0.344146
Nubpl	ENSMUSG00000035142	43.656	-0.826998	0.362727	0.0226109	0.344548
Gm24060	ENSMUSG00000088119	22.4893	0.956276	0.419614	0.0226706	0.345224
Aox3	ENSMUSG00000064294	15.5318	-1.03378	0.453781	0.0227176	0.345707
Pipox	ENSMUSG00000017453	15.7088	1.01427	0.446135	0.022998	0.349473
Nabp1	ENSMUSG00000026107	382.134	0.601228	0.264575	0.0230606	0.349473
Arpc5l	ENSMUSG00000026755	1043.18	0.627025	0.275926	0.0230601	0.349473
Cd209a	ENSMUSG00000031494	23.1012	0.892722	0.392854	0.0230623	0.349473
Nemp2	ENSMUSG00000043015	477.914	0.568691	0.250309	0.0230893	0.349473
Gm11346	ENSMUSG00000085603	116.395	0.789428	0.34734	0.0230394	0.349473
Gm26733	ENSMUSG00000097469	221.855	0.651689	0.286828	0.0230831	0.349473
Gm42970	ENSMUSG00000106446	9.04277	-1.03348	0.454543	0.0229857	0.349473
Slc25a39	ENSMUSG00000018677	937.857	-0.617842	0.272006	0.0231213	0.349724
Gm24265	ENSMUSG00000096243	82.8225	0.911756	0.401454	0.0231386	0.34975
Igkv3-10	ENSMUSG00000076596	4.61013	1.00565	0.442847	0.0231544	0.349754
Dtx2	ENSMUSG00000004947	142.881	0.66338	0.292177	0.0231791	0.349893
Sox5os1	ENSMUSG00000087302	4.91429	1.0212	0.450127	0.0232876	0.351294
Txnip	ENSMUSG00000038393	5345.8	-0.6765	0.298304	0.0233402	0.351853
Ptk7	ENSMUSG00000023972	106.097	-0.83467	0.368418	0.0234788	0.353596
Cmtm8	ENSMUSG00000041012	18.6205	0.913046	0.403064	0.0234965	0.353596
Mir8118	ENSMUSG00000098310	8.01412	-1.03048	0.454924	0.0235029	0.353596
Plekhb1	ENSMUSG00000030701	117.209	-0.842483	0.372163	0.0235898	0.354666
Adgrf5	ENSMUSG00000056492	684.05	-0.710695	0.314174	0.0236909	0.355949
Gm28626	ENSMUSG00000099644	3.98587	-0.971306	0.429459	0.0237161	0.35609
Amotl2	ENSMUSG00000032531	148.846	-0.758173	0.335431	0.0238027	0.356914
Gm29670	ENSMUSG00000100302	24.4668	0.957637	0.423629	0.0237869	0.356914
AC123720.1	ENSMUSG00000112627	18.5731	0.953987	0.422158	0.0238346	0.357154
Crtc2	ENSMUSG00000027936	230.684	0.681113	0.301591	0.0239207	0.358206
Cd5l	ENSMUSG00000015854	384.706	-0.872231	0.386496	0.0240227	0.359018
Zfhx2	ENSMUSG00000040721	109.337	0.883567	0.391443	0.0239954	0.359018
Gm37304	ENSMUSG00000103040	26.0068	0.846071	0.374869	0.0240096	0.359018
Acsl6	ENSMUSG00000020333	57.2063	0.762654	0.338078	0.0240801	0.359398
Kcnc3	ENSMUSG00000062785	15.8197	1.01739	0.450982	0.0240738	0.359398
Hdac8	ENSMUSG00000067567	189.284	0.68377	0.303153	0.0241	0.359457
Prkar2a	ENSMUSG00000032601	326.138	-0.553336	0.245408	0.0241484	0.359737
Gm24879	ENSMUSG00000089011	9.69368	0.993365	0.440571	0.0241507	0.359737
Glul	ENSMUSG00000026473	2705.02	-0.554845	0.246216	0.0242284	0.360325
Tmem5	ENSMUSG00000034620	192.864	-0.838561	0.372268	0.0242862	0.360325
St6galnac3	ENSMUSG00000052544	246.009	-0.711662	0.315914	0.0242775	0.360325
Gm13073	ENSMUSG00000084807	4.56224	0.991354	0.440002	0.0242551	0.360325
Gm16174	ENSMUSG00000087593	17.8196	0.930566	0.412963	0.0242346	0.360325
Gm42972	ENSMUSG00000105445	28.1277	-0.905327	0.401792	0.0242449	0.360325
Dhx57	ENSMUSG00000035051	341.821	0.586203	0.260346	0.0243457	0.360906
Gm43072	ENSMUSG00000106092	41.035	0.942151	0.418465	0.0243574	0.360906
E230016M11Rik	ENSMUSG00000087231	284.463	-0.631932	0.280833	0.024436	0.361685
Ighv1-80	ENSMUSG00000094075	7.84077	1.02198	0.454191	0.0244421	0.361685
Zfp324	ENSMUSG00000004500	156.805	0.594917	0.264556	0.024529	0.362733
Gm15879	ENSMUSG00000084790	21.1302	0.881159	0.391965	0.0245727	0.363141
Gm42743	ENSMUSG00000050936	8.59016	-1.0131	0.450718	0.0245921	0.363188
Hspa9	ENSMUSG00000024359	1570.51	-0.63874	0.284279	0.0246479	0.363537
Ap1ar	ENSMUSG00000074238	778.229	0.562487	0.250319	0.0246346	0.363537
Btbd11	ENSMUSG00000020042	42.3423	-0.77367	0.344406	0.0246792	0.36376
Elovl7	ENSMUSG00000021696	44.9511	0.880833	0.392268	0.0247368	0.364132
Cth	ENSMUSG00000028179	14.4218	-1.0017	0.446077	0.0247313	0.364132
B3gnt2	ENSMUSG00000051650	45.9505	0.74979	0.334011	0.0247806	0.364538
Abcg3	ENSMUSG00000029299	207.375	0.71824	0.320095	0.0248433	0.365222
Myo5b	ENSMUSG00000025885	16.1209	-0.927766	0.413605	0.0248889	0.365277
Gm15470	ENSMUSG00000083500	46.6819	0.739753	0.329764	0.0248789	0.365277
Gm42836	ENSMUSG00000104574	24.0512	0.879883	0.392276	0.0248957	0.365277
Gm8378	ENSMUSG00000090722	29.0685	0.899023	0.400924	0.0249371	0.365647
Arhgef3	ENSMUSG00000021895	607.781	0.5271	0.235137	0.0249828	0.365841
Zfp260	ENSMUSG00000049421	511.356	0.712584	0.317877	0.0249806	0.365841
Ddah2	ENSMUSG00000007039	105.924	0.803061	0.358324	0.0250159	0.366087
Sfrp4	ENSMUSG00000021319	69.8437	0.920714	0.411209	0.0251533	0.367859
1700099I09Rik	ENSMUSG00000091906	18.7901	0.934817	0.417602	0.0251862	0.3681
Ada	ENSMUSG00000017697	95.0448	0.698684	0.312557	0.0253925	0.369438
Ube2d1	ENSMUSG00000019927	91.4965	0.775211	0.346748	0.0253741	0.369438
Pkp2	ENSMUSG00000041957	18.2289	-1.00036	0.447487	0.025384	0.369438
Klhl6	ENSMUSG00000043008	1672.47	0.690801	0.309027	0.0253906	0.369438
Samd9l	ENSMUSG00000047735	1670.78	0.685744	0.306663	0.0253419	0.369438
Gm26981	ENSMUSG00000098041	184.147	0.780213	0.348821	0.0253047	0.369438
Gm37780	ENSMUSG00000102691	50.3072	0.776354	0.347293	0.0253883	0.369438
Vwc2	ENSMUSG00000050830	14.2538	-0.973883	0.435858	0.0254566	0.369762
Spats2	ENSMUSG00000051934	48.8495	-0.789751	0.353466	0.025463	0.369762
Gm21769	ENSMUSG00000110458	7.85426	-1.007	0.450701	0.025464	0.369762
Ifit2	ENSMUSG00000045932	377.28	-0.676591	0.302962	0.0255323	0.370515
Vamp1	ENSMUSG00000030337	506.488	0.689004	0.308595	0.0255677	0.37079
Ighv5-6	ENSMUSG00000094951	10.7513	1.01475	0.4547	0.0256358	0.371538
Gm21817	ENSMUSG00000095651	19.5045	-0.883589	0.396084	0.0256938	0.372138
Gm16034	ENSMUSG00000087607	11.8873	0.989901	0.443919	0.0257531	0.372759
Apobec1	ENSMUSG00000040613	649.404	0.707618	0.317419	0.0257949	0.373123
Chrm1	ENSMUSG00000032773	13.0497	-1.00306	0.450128	0.025854	0.373499
Gm25848	ENSMUSG00000080440	75.3161	0.841843	0.377756	0.0258447	0.373499
Mllt11	ENSMUSG00000053192	102.188	0.632228	0.283746	0.0258707	0.3735
Gm11745	ENSMUSG00000084052	9.72718	1.00044	0.4495	0.0260359	0.375644
Olfr630	ENSMUSG00000050281	4.23534	-1.00437	0.451363	0.0260675	0.375859
Alpk2	ENSMUSG00000032845	7.56933	1.01173	0.454864	0.0261321	0.376167
Nap1l4	ENSMUSG00000059119	1459.79	-0.520802	0.234156	0.026137	0.376167
Cd9-ps	ENSMUSG00000092193	136.339	0.739783	0.332618	0.02614	0.376167
Gm24407	ENSMUSG00000094377	172.647	0.939619	0.422511	0.0261556	0.376167
Tram2	ENSMUSG00000041779	249.38	0.687691	0.309296	0.0261882	0.376395
Mid1	ENSMUSG00000035299	41.2954	0.855118	0.38465	0.0262084	0.376445
Ccr9	ENSMUSG00000029530	113.323	0.64058	0.288189	0.026231	0.376529
Gm10653	ENSMUSG00000074250	33.4948	-0.832075	0.37449	0.026291	0.377151
Ubxn2a	ENSMUSG00000020634	696.76	-0.564011	0.25393	0.0263425	0.377557
Zfp382	ENSMUSG00000074220	125.802	0.723949	0.325961	0.0263529	0.377557
Pdk4	ENSMUSG00000019577	131.758	-0.93906	0.423012	0.0264228	0.378319
Paox	ENSMUSG00000025464	88.079	-0.696916	0.314029	0.0264683	0.378613
Gm12363	ENSMUSG00000082367	39.306	0.837428	0.377366	0.026477	0.378613
AU020206	ENSMUSG00000097415	1166	0.645515	0.290927	0.0264991	0.378688
Gpr83	ENSMUSG00000031932	14.0135	-1.00522	0.453168	0.0265408	0.379044
Cyp11a1	ENSMUSG00000032323	70.7239	-0.756189	0.341014	0.0265906	0.379384
Ccdc73	ENSMUSG00000045106	100.614	-0.715057	0.322588	0.0266489	0.379384
Fign	ENSMUSG00000075324	74.4654	-0.933151	0.420913	0.0266253	0.379384
Gm34866	ENSMUSG00000106424	22.922	-0.967712	0.436523	0.0266324	0.379384
AC124729.1	ENSMUSG00000114412	23.8696	-0.857406	0.386794	0.0266436	0.379384
Gm10701	ENSMUSG00000074465	16.7985	-0.97512	0.439981	0.0266723	0.379396
Gm44616	ENSMUSG00000108701	58.2601	-0.697794	0.314907	0.0267002	0.379396
Gm45265	ENSMUSG00000109725	12.2819	-0.979901	0.442183	0.0266877	0.379396
Uxs1	ENSMUSG00000057363	212.972	-0.627512	0.28344	0.0268344	0.381062
Spata45	ENSMUSG00000057072	5.01724	-0.990527	0.447688	0.0269295	0.382172
Jade2	ENSMUSG00000020387	388.906	-0.554756	0.25092	0.0270438	0.382591
St7	ENSMUSG00000029534	474.879	-0.614274	0.277765	0.0270023	0.382591
Aplp2	ENSMUSG00000031996	1902.36	-0.562211	0.254275	0.0270333	0.382591
Rgs14	ENSMUSG00000052087	242.51	0.602943	0.272641	0.027002	0.382591
Gm15337	ENSMUSG00000085289	56.5847	-0.800893	0.362272	0.0270533	0.382591
Gm43022	ENSMUSG00000104547	7.82146	-1.00236	0.453427	0.027061	0.382591
Pfkfb1	ENSMUSG00000025271	90.2197	-0.689525	0.311972	0.0270905	0.382727
2810006K23Rik	ENSMUSG00000047635	96.3757	0.647355	0.29292	0.0271046	0.382727
Gm43198	ENSMUSG00000107222	21.6311	0.889498	0.402666	0.0271734	0.383458
4930415F15Rik	ENSMUSG00000020191	24.909	-0.946925	0.428874	0.027249	0.384284
Gm43923	ENSMUSG00000108256	7.74424	-0.998874	0.452469	0.0272716	0.384363
Gm5960	ENSMUSG00000099775	8.4777	-1.00277	0.454305	0.0272951	0.384453
Pten	ENSMUSG00000013663	3062.72	0.55989	0.253832	0.0274017	0.384558
Perp	ENSMUSG00000019851	64.6684	-0.813941	0.368826	0.0273249	0.384558
Slc35a5	ENSMUSG00000022664	471.249	0.52026	0.235821	0.0273722	0.384558
Acot4	ENSMUSG00000052392	9.92933	-0.988358	0.44793	0.0273491	0.384558
Igkc	ENSMUSG00000076609	1551.24	0.954877	0.432913	0.027405	0.384558
Gm44745	ENSMUSG00000108455	197.147	0.881072	0.399422	0.0273931	0.384558
Mfsd4b4	ENSMUSG00000096687	93.2637	-0.786107	0.356622	0.0275021	0.385681
9430098F02Rik	ENSMUSG00000097605	308.32	-0.83746	0.380029	0.0275475	0.385839
A130014A01Rik	ENSMUSG00000097944	69.6505	0.721875	0.327579	0.0275477	0.385839
Slc30a5	ENSMUSG00000021629	1071.06	0.495368	0.224844	0.0275834	0.38586
Eif2ak3	ENSMUSG00000031668	580.768	0.62489	0.283612	0.0275718	0.38586
AC124413.3	ENSMUSG00000112539	7.29396	0.998854	0.453496	0.0276254	0.386207
Grm6	ENSMUSG00000000617	8.57974	0.980955	0.445472	0.027661	0.386226
Nid1	ENSMUSG00000005397	726.99	-0.699954	0.317862	0.0276603	0.386226
4930481B07Rik	ENSMUSG00000085956	42.4734	-0.787545	0.357755	0.027711	0.386684
Hist1h1t	ENSMUSG00000036211	97.4355	-0.830407	0.377385	0.0277767	0.38736
Ighv12-3	ENSMUSG00000076676	4.96307	0.998267	0.453757	0.0278068	0.38754
Gm17494	ENSMUSG00000057359	278.779	-0.791829	0.360055	0.0278645	0.388103
Pyroxd2	ENSMUSG00000060224	58.0765	-0.733206	0.333444	0.0278858	0.388161
Bag3	ENSMUSG00000030847	55.9014	-0.701572	0.319205	0.027958	0.388685
Gm11827	ENSMUSG00000086765	13.1289	0.971702	0.442091	0.0279513	0.388685
AC154171.1	ENSMUSG00000114681	16.263	-0.955334	0.434751	0.0279897	0.388886
Gas2l1	ENSMUSG00000034201	201.147	0.641531	0.29211	0.028078	0.389873
Vrk3	ENSMUSG00000002205	284.173	0.578646	0.263508	0.0280968	0.389893
Gm16617	ENSMUSG00000097633	33.5654	-0.889952	0.405497	0.0281837	0.390858
Mat2b	ENSMUSG00000042032	1067.24	-0.542222	0.24712	0.0282238	0.391173
Eif5a2	ENSMUSG00000050192	399.44	-0.573304	0.261372	0.0282758	0.391653
Peg3	ENSMUSG00000002265	246.314	-0.817253	0.3727	0.0283228	0.392047
Cdc42bpa	ENSMUSG00000026490	1251.08	-0.704118	0.321226	0.0283814	0.392047
Tspan2	ENSMUSG00000027858	166.864	0.671636	0.306456	0.0284069	0.392047
Impg2	ENSMUSG00000035270	36.7578	0.86403	0.394247	0.0284087	0.392047
Gm38118	ENSMUSG00000103089	14.3742	0.961096	0.438474	0.028386	0.392047
Gm42908	ENSMUSG00000104940	50.408	0.884956	0.403671	0.0283598	0.392047
Spata7	ENSMUSG00000021007	128.083	-0.709954	0.323987	0.0284298	0.392098
Cfh	ENSMUSG00000026365	730.336	-0.807663	0.368782	0.0285181	0.392969
Gm43579	ENSMUSG00000107191	153.509	0.661262	0.301953	0.0285279	0.392969
Mzf1	ENSMUSG00000030380	30.8424	0.795913	0.363496	0.0285526	0.39307
Arfip1	ENSMUSG00000074513	64.4239	0.681488	0.311389	0.02863	0.393519
A930009A15Rik	ENSMUSG00000092210	8.10043	0.993589	0.454017	0.0286377	0.393519
2010300F17Rik	ENSMUSG00000097289	8.98327	-0.995724	0.454924	0.0286137	0.393519
Kif5c	ENSMUSG00000026764	18.8092	-0.955868	0.436891	0.028678	0.393833
Zfp712	ENSMUSG00000090641	93.597	0.644852	0.295066	0.028856	0.396036
Evc2	ENSMUSG00000050248	35.8979	-0.914076	0.418334	0.0288861	0.396207
Ppp1r3b	ENSMUSG00000046794	187.156	0.624773	0.286321	0.029104	0.398758
2006-09-01	ENSMUSG00000050379	552.244	0.64757	0.296774	0.0291075	0.398758
Iglc2	ENSMUSG00000076937	196.189	0.955352	0.437979	0.0291633	0.39928
Trdc	ENSMUSG00000104876	7.03099	0.987439	0.452759	0.029188	0.399375
Panx1	ENSMUSG00000031934	194.035	0.665119	0.305135	0.0292757	0.400332
Clec14a	ENSMUSG00000045930	268.359	-0.713851	0.327557	0.0293081	0.400532
Ints3	ENSMUSG00000027933	256.273	0.631781	0.290016	0.0293734	0.401181
Bcl11b	ENSMUSG00000048251	18.679	-0.986334	0.453033	0.0294671	0.402218
Syn2	ENSMUSG00000009394	17.6851	-0.944947	0.434474	0.0296359	0.404276
Ms4a2	ENSMUSG00000024680	179.431	-0.66696	0.306804	0.0297127	0.405079
Itih4	ENSMUSG00000021922	6.24089	-0.962539	0.443019	0.0298045	0.406084
Acot2	ENSMUSG00000021226	167.703	-0.665378	0.306284	0.0298235	0.406098
Epha2	ENSMUSG00000006445	116.526	0.865283	0.398597	0.0299446	0.407016
Avil	ENSMUSG00000025432	27.6523	-0.971867	0.447742	0.0299618	0.407016
2310001H17Rik	ENSMUSG00000097354	293.476	0.555543	0.256008	0.030005	0.407016
Gm37689	ENSMUSG00000104347	32.7153	-0.792715	0.365191	0.0299548	0.407016
Igkv2-109	ENSMUSG00000105606	13.0141	0.986809	0.45478	0.0300174	0.407016
Iglc1	ENSMUSG00000105906	295.908	0.955244	0.440151	0.0299869	0.407016
AC102435.2	ENSMUSG00000113735	8.61924	0.970337	0.447076	0.0299761	0.407016
Acp6	ENSMUSG00000028093	234.166	0.640523	0.295367	0.0301156	0.408101
Igfbp3	ENSMUSG00000020427	529.083	-0.968796	0.447009	0.0302131	0.408438
Nsg1	ENSMUSG00000029126	57.6479	-0.697108	0.321649	0.0302126	0.408438
Art3	ENSMUSG00000034842	19.5443	-0.896451	0.413498	0.0301609	0.408438
Gpr15	ENSMUSG00000047293	9.6951	-0.982873	0.453429	0.0301859	0.408438
Slc9a3r1	ENSMUSG00000020733	397.212	0.644337	0.297566	0.03036	0.410179
Slc2a4	ENSMUSG00000018566	796.17	-0.793998	0.366877	0.0304485	0.410881
Acrbp	ENSMUSG00000072770	47.8164	0.818729	0.378295	0.0304441	0.410881
Fam46a	ENSMUSG00000032265	1202.72	-0.64936	0.300123	0.0304913	0.411213
Pitpnm2	ENSMUSG00000029406	308.191	0.580199	0.26826	0.0305545	0.41141
Il20rb	ENSMUSG00000044244	67.7968	-0.704983	0.325967	0.0305608	0.41141
Gm22249	ENSMUSG00000064419	39.7582	0.770587	0.356273	0.0305477	0.41141
Rps16	ENSMUSG00000037563	32.948	0.81088	0.375102	0.030637	0.411698
Gm12542	ENSMUSG00000073843	34.2561	0.800663	0.37037	0.0306341	0.411698
AC159633.2	ENSMUSG00000113679	75.8989	0.68243	0.315649	0.0306187	0.411698
Slamf1	ENSMUSG00000015316	272.007	0.734784	0.340017	0.0306937	0.412215
Riok3	ENSMUSG00000024404	2515.39	-0.55776	0.258153	0.0307279	0.412427
Ttc25	ENSMUSG00000006784	22.5554	0.943407	0.436746	0.0307662	0.412696
Tex45	ENSMUSG00000040340	4.30797	-0.951117	0.440414	0.030804	0.412957
Myc	ENSMUSG00000022346	335.526	0.583613	0.270495	0.0309611	0.414816
Cp	ENSMUSG00000003617	524.386	-0.6527	0.302812	0.0311253	0.415245
A530016L24Rik	ENSMUSG00000043122	11.8929	-0.976315	0.452657	0.031017	0.415245
Cldn12	ENSMUSG00000046798	91.7196	-0.750268	0.348108	0.0311406	0.415245
Calml3	ENSMUSG00000063130	3.74096	-0.953623	0.442219	0.0310487	0.415245
1110002L01Rik	ENSMUSG00000071456	158.584	0.564434	0.2618	0.0310856	0.415245
Gm13568	ENSMUSG00000085543	43.6489	0.722677	0.335156	0.0310648	0.415245
Gm38218	ENSMUSG00000103553	44.8955	-0.902564	0.418739	0.031128	0.415245
Gm44891	ENSMUSG00000109555	177.872	0.889421	0.412604	0.0311128	0.415245
Gm6610	ENSMUSG00000100880	9.88126	0.965613	0.448107	0.0311718	0.415415
Rtp4	ENSMUSG00000033355	36.4175	-0.820937	0.381101	0.0312306	0.415742
Gm13717	ENSMUSG00000081564	10.0007	-0.973552	0.451955	0.0312332	0.415742
Emilin2	ENSMUSG00000024053	1220.75	-0.542383	0.251831	0.0312593	0.415842
2900026A02Rik	ENSMUSG00000051339	190.35	0.664917	0.308858	0.0313327	0.416574
Myo1e	ENSMUSG00000032220	163.942	0.86279	0.400899	0.0313866	0.416928
Traf3ip3	ENSMUSG00000037318	882.235	0.540673	0.251241	0.0313964	0.416928
Msmb	ENSMUSG00000021907	8.05751	-0.973448	0.452464	0.0314417	0.417283
Fbxo3	ENSMUSG00000027180	1711	-0.531447	0.247149	0.0315308	0.418219
Gm29542	ENSMUSG00000099851	40.8509	0.75305	0.350252	0.0315531	0.418269
AC155241.2	ENSMUSG00000113275	15.5095	0.966977	0.449867	0.0315969	0.418603
C77370	ENSMUSG00000046449	7.53536	-0.977399	0.454862	0.0316516	0.419081
C030034L19Rik	ENSMUSG00000097365	212.922	-0.616244	0.286824	0.0316733	0.419122
Mkrn1	ENSMUSG00000029922	6248.71	-0.585352	0.27262	0.0317825	0.420074
2610001A08Rik	ENSMUSG00000103828	12.8397	0.93541	0.435616	0.031767	0.420074
Gm44220	ENSMUSG00000107655	9.6931	-0.975993	0.454666	0.0318239	0.420375
Tns1	ENSMUSG00000055322	971.283	-0.569788	0.26547	0.0318461	0.42042
Dnase1l2	ENSMUSG00000024136	40.6928	0.757484	0.35297	0.0318707	0.420499
Cask	ENSMUSG00000031012	307.41	-0.607085	0.283092	0.0319943	0.42158
Mtmr11	ENSMUSG00000045934	78.3048	0.687546	0.320636	0.032007	0.42158
Gm38384	ENSMUSG00000102593	71.2609	0.892193	0.416076	0.0320088	0.42158
Mib1	ENSMUSG00000024294	1571.21	-0.600118	0.279959	0.0320655	0.421866
9030407P20Rik	ENSMUSG00000097343	25.508	-0.798029	0.372291	0.032068	0.421866
Ppfibp1	ENSMUSG00000016487	273.476	-0.642934	0.300091	0.0321562	0.422096
E2f2	ENSMUSG00000018983	8692.52	-0.732768	0.342012	0.0321514	0.422096
Aox1	ENSMUSG00000063558	20.4406	-0.946665	0.441884	0.032166	0.422096
Jazf1	ENSMUSG00000063568	66.85	-0.771192	0.360004	0.0321791	0.422096
Gm10461	ENSMUSG00000107277	13.3742	-0.915044	0.427085	0.0321508	0.422096
Rasal3	ENSMUSG00000052142	247.857	0.556408	0.259825	0.0322357	0.422591
Bmp4	ENSMUSG00000021835	48.9515	-0.943787	0.441045	0.0323639	0.423041
Ifih1	ENSMUSG00000026896	340.565	-0.626072	0.292477	0.0323077	0.423041
Phka1	ENSMUSG00000034055	151.936	0.701568	0.327738	0.0323035	0.423041
Fgd3	ENSMUSG00000037946	555.997	0.662496	0.309576	0.032354	0.423041
Adamts12	ENSMUSG00000047497	77.2478	-0.709884	0.33172	0.0323542	0.423041
P2rx7	ENSMUSG00000029468	138.035	-0.672256	0.314266	0.0324252	0.423596
Car12	ENSMUSG00000032373	107.678	-0.95866	0.448244	0.0324601	0.423807
Pi15	ENSMUSG00000067780	107.236	-0.709018	0.331583	0.0324941	0.423993
Slfn1	ENSMUSG00000078763	330.149	0.659346	0.308385	0.0325121	0.423993
Gm43464	ENSMUSG00000106227	3.82126	0.947229	0.44329	0.0326127	0.42506
Lyve1	ENSMUSG00000030787	20.8241	0.846923	0.396636	0.0327394	0.426388
Fbxl5	ENSMUSG00000039753	2097.6	0.551898	0.258487	0.0327524	0.426388
Adra1d	ENSMUSG00000027335	5.33415	-0.929924	0.435677	0.0328072	0.426854
Adhfe1	ENSMUSG00000025911	28.3816	-0.880922	0.412927	0.0328953	0.427753
Gm37296	ENSMUSG00000104116	168.619	0.641323	0.300688	0.0329368	0.428045
AC158979.1	ENSMUSG00000114749	68.5752	0.824489	0.386687	0.0329915	0.428508
Zbtb16	ENSMUSG00000066687	270.162	-0.705353	0.330971	0.0330756	0.429354
Crip2	ENSMUSG00000006356	100.174	-0.667437	0.313233	0.0331054	0.429493
Ttll1	ENSMUSG00000022442	36.6261	0.801764	0.376372	0.0331515	0.429596
Itga1	ENSMUSG00000042284	659.493	-0.548471	0.257452	0.0331402	0.429596
Eny2	ENSMUSG00000022338	248.217	-0.595577	0.279692	0.0332211	0.430112
Shroom2	ENSMUSG00000045180	209.42	-0.777562	0.365173	0.0332295	0.430112
Lnx2	ENSMUSG00000016520	122.932	0.579628	0.272276	0.0332686	0.43037
Gm15378	ENSMUSG00000083416	14.638	-0.903639	0.424562	0.0333037	0.430577
4930451G09Rik	ENSMUSG00000022543	19.1157	0.878007	0.412603	0.0333394	0.430792
Afg1l	ENSMUSG00000038302	66.3511	0.66528	0.312722	0.033388	0.430925
AC153971.2	ENSMUSG00000111442	39.28	0.882847	0.41496	0.0333744	0.430925
Mfsd6l	ENSMUSG00000048329	26.1375	-0.918016	0.431624	0.0334295	0.431172
Gm44078	ENSMUSG00000107633	22.6708	0.860285	0.404517	0.0334454	0.431172
Ifi27l2a	ENSMUSG00000079017	43.7956	0.897042	0.421864	0.0334721	0.431269
Fam83f	ENSMUSG00000022408	16.568	-0.896543	0.421767	0.0335299	0.43158
Gm9938	ENSMUSG00000054178	213.43	-0.715613	0.33666	0.0335345	0.43158
Stag3	ENSMUSG00000036928	232.905	-0.739329	0.347904	0.0335787	0.431593
Naca	ENSMUSG00000061315	165.492	0.729248	0.343188	0.0335931	0.431593
Ifnlr1	ENSMUSG00000062157	107.558	0.885487	0.416698	0.033586	0.431593
Sdc4	ENSMUSG00000017009	369.202	0.857343	0.403659	0.0336761	0.432413
Gm42636	ENSMUSG00000104682	31.8329	-0.758984	0.357389	0.0336959	0.432421
Dgka	ENSMUSG00000025357	316.88	0.708778	0.333967	0.0338126	0.433097
Slc2a8	ENSMUSG00000026791	106.359	-0.666249	0.313858	0.0337728	0.433097
Gm13185	ENSMUSG00000085205	81.7082	0.868365	0.409192	0.0338257	0.433097
Ccer2	ENSMUSG00000096257	5.95088	-0.965276	0.454908	0.0338447	0.433097
2310043P16Rik	ENSMUSG00000108732	61.2621	0.711627	0.335278	0.0337958	0.433097
Kif19a	ENSMUSG00000010021	10.3605	0.955232	0.450241	0.0338712	0.43319
Adcy6	ENSMUSG00000022994	1407.62	-0.749273	0.353211	0.0338948	0.433246
Pilrb2	ENSMUSG00000066682	175.717	0.699651	0.329892	0.0339347	0.43351
Prelid3a	ENSMUSG00000024530	56.8878	-0.942789	0.444632	0.0339738	0.433621
Gm36445	ENSMUSG00000110393	100.559	-0.709351	0.334555	0.033982	0.433621
Osm	ENSMUSG00000058755	160.003	0.902236	0.425675	0.0340445	0.433726
Gm37549	ENSMUSG00000103015	6.53657	-0.956886	0.451467	0.034048	0.433726
B230334C09Rik	ENSMUSG00000104597	61.9699	-0.760757	0.358931	0.0340476	0.433726
1700092C17Rik	ENSMUSG00000085353	3.63908	0.945232	0.44611	0.0341048	0.434205
Kif27	ENSMUSG00000060176	9.63271	-0.95309	0.44987	0.0341251	0.434218
Parvb	ENSMUSG00000022438	461.059	0.697335	0.329267	0.0341883	0.434776
AC158686.1	ENSMUSG00000112106	3.80918	0.896545	0.423405	0.0342207	0.434943
Gm8430	ENSMUSG00000055093	20.3714	-0.889668	0.420372	0.0343124	0.435862
Gm22204	ENSMUSG00000084603	32.7367	-0.777695	0.367511	0.0343353	0.435907
Tcf3	ENSMUSG00000020167	1202.7	0.643048	0.303947	0.0343742	0.435929
Loxhd1	ENSMUSG00000032818	4.33105	0.926893	0.438115	0.0343757	0.435929
Slc3a1	ENSMUSG00000024131	41.2868	0.736976	0.348473	0.0344406	0.436506
Amer2	ENSMUSG00000021986	98.7057	0.911283	0.431284	0.0346049	0.436977
Twf1	ENSMUSG00000022451	451.42	-0.495708	0.234511	0.0345332	0.436977
Bcl6	ENSMUSG00000022508	195.607	0.71528	0.338441	0.0345616	0.436977
Slc4a10	ENSMUSG00000026904	9.08087	0.944887	0.44721	0.0346138	0.436977
Rassf8	ENSMUSG00000030259	159.176	-0.720533	0.340813	0.0345014	0.436977
A930035D04Rik	ENSMUSG00000052241	11.4222	-0.917888	0.434571	0.0346718	0.436977
Zbtb40	ENSMUSG00000060862	283.093	0.56119	0.265684	0.034665	0.436977
Gm8091	ENSMUSG00000085915	5.18125	0.952619	0.45097	0.0346539	0.436977
Mypopos	ENSMUSG00000086533	65.1315	0.774372	0.366489	0.0346052	0.436977
Gm26982	ENSMUSG00000097994	124.526	-0.73955	0.350029	0.0346155	0.436977
Trak1	ENSMUSG00000032536	920.162	0.605779	0.286897	0.0347305	0.437302
Myrip	ENSMUSG00000041794	4.48254	-0.943513	0.447006	0.0347947	0.437302
Gm11699	ENSMUSG00000083677	13.1496	0.899675	0.42614	0.0347534	0.437302
Gm11942	ENSMUSG00000094344	17.5424	-0.891326	0.422207	0.0347627	0.437302
Gm36955	ENSMUSG00000104136	16.0146	0.910596	0.431406	0.0347928	0.437302
Polrmt	ENSMUSG00000020329	101.389	0.623246	0.295595	0.0349922	0.438074
Fam118a	ENSMUSG00000022434	94.7024	-0.646563	0.306651	0.0349908	0.438074
Cyp4b1	ENSMUSG00000028713	89.8362	-0.781679	0.370683	0.0349661	0.438074
Scrg1	ENSMUSG00000031610	32.0526	0.840757	0.398617	0.0349286	0.438074
Fam124a	ENSMUSG00000035184	41.779	-0.781949	0.370847	0.0349836	0.438074
Bicdl1	ENSMUSG00000041609	34.7161	-0.806776	0.382428	0.0348914	0.438074
Adam4	ENSMUSG00000072972	63.3744	0.677276	0.321183	0.0349712	0.438074
Gdi1	ENSMUSG00000015291	835.25	0.59654	0.282977	0.0350239	0.438082
E230016K23Rik	ENSMUSG00000051832	17.8943	0.858883	0.407441	0.0350318	0.438082
Jmy	ENSMUSG00000021690	1193.07	-0.633387	0.300681	0.0351602	0.438418
Ttc7b	ENSMUSG00000033530	294.125	0.56876	0.270012	0.0351676	0.438418
Nacad	ENSMUSG00000041073	112.717	0.623521	0.295946	0.0351287	0.438418
Snora2b	ENSMUSG00000065939	34.5778	0.770593	0.365689	0.0350969	0.438418
Gm13416	ENSMUSG00000084241	214.431	-0.600901	0.285219	0.0351343	0.438418
Pabpc4l	ENSMUSG00000090919	23.3656	-0.806406	0.382848	0.0351754	0.438418
Nrg4	ENSMUSG00000032311	210.628	-0.542573	0.257664	0.0352272	0.438821
Lins1	ENSMUSG00000053091	136.145	0.594765	0.282549	0.0352918	0.439381
Apod	ENSMUSG00000022548	6.46073	-0.948962	0.451029	0.0353792	0.439864
Gm38009	ENSMUSG00000103818	25.2425	0.86986	0.413456	0.0353891	0.439864
Gm45094	ENSMUSG00000108753	108.347	-0.679296	0.322822	0.035357	0.439864
Arxes2	ENSMUSG00000048040	19.6248	-0.904381	0.430025	0.0354578	0.43999
Stfa1	ENSMUSG00000071562	692.461	-0.860106	0.408968	0.0354558	0.43999
Gm26773	ENSMUSG00000097358	70.7502	0.68295	0.324686	0.0354295	0.43999
Gm12428	ENSMUSG00000082185	10.7029	0.93325	0.443902	0.0355202	0.440521
Abcb6	ENSMUSG00000026198	228.713	-0.708592	0.337126	0.0355655	0.44084
Abcb4	ENSMUSG00000042476	3285.63	-0.68195	0.324498	0.0355921	0.440927
Hormad2	ENSMUSG00000020419	13.896	-0.917258	0.43671	0.0356951	0.441717
Ms4a8a	ENSMUSG00000024730	112.847	-0.928963	0.44228	0.0356941	0.441717
Jade1	ENSMUSG00000025764	968.972	-0.526066	0.250552	0.0357615	0.442052
Atp8b5	ENSMUSG00000028457	10.2951	-0.945235	0.450168	0.0357516	0.442052
Lrrc32	ENSMUSG00000090958	160.336	0.691784	0.329551	0.0358015	0.442305
Tmx4	ENSMUSG00000034723	1983.12	-0.600431	0.286171	0.0358912	0.443006
Gm15706	ENSMUSG00000086013	28.283	-0.782811	0.373107	0.0358976	0.443006
Ndufa4l2	ENSMUSG00000040280	8.42199	-0.950746	0.453237	0.0359333	0.443204
Scarb2	ENSMUSG00000029426	945.301	-0.550304	0.262483	0.0360349	0.44397
Bpgm	ENSMUSG00000038871	6568.43	-0.60452	0.288326	0.0360242	0.44397
Als2cl	ENSMUSG00000044037	117.655	-0.686813	0.327667	0.036076	0.444139
A430106G13Rik	ENSMUSG00000098206	80.5466	0.872256	0.416166	0.036088	0.444139
Gm38825	ENSMUSG00000107799	68.4483	-0.93264	0.445173	0.0361706	0.444913
Gm17690	ENSMUSG00000097204	72.5765	0.63113	0.301354	0.0362319	0.445422
Mus81	ENSMUSG00000024906	144.743	0.597973	0.285749	0.0363803	0.447003
Ephx1	ENSMUSG00000038776	67.4885	0.823414	0.393553	0.0364155	0.447093
Gstm2-ps1	ENSMUSG00000107369	158.985	-0.716475	0.342463	0.0364273	0.447093
Rin3	ENSMUSG00000044456	848.087	0.597095	0.285496	0.0364894	0.447611
Grik5	ENSMUSG00000003378	73.6749	-0.70911	0.339145	0.036539	0.447976
Pcsk5	ENSMUSG00000024713	92.6798	-0.843743	0.403861	0.0366902	0.44902
Tktl1	ENSMUSG00000031397	13.8005	-0.938433	0.449217	0.0367039	0.44902
Dusp10	ENSMUSG00000039384	140.718	0.710325	0.339954	0.0366653	0.44902
Gm38372	ENSMUSG00000103509	247.819	0.578279	0.276751	0.03666	0.44902
AC141560.1	ENSMUSG00000113497	140.281	-0.778265	0.37261	0.0367361	0.44917
Psmd9	ENSMUSG00000029440	737.613	-0.530397	0.253972	0.0367614	0.449235
Pink1	ENSMUSG00000028756	783.362	-0.606348	0.290469	0.0368446	0.450007
Thbs2	ENSMUSG00000023885	206.765	-0.798913	0.382826	0.0368989	0.450426
Apcdd1	ENSMUSG00000071847	34.3606	-0.890658	0.426894	0.0369452	0.450747
6430573F11Rik	ENSMUSG00000039620	14.8326	-0.870678	0.417644	0.0370934	0.451089
Gm24996	ENSMUSG00000089015	8.14437	0.946733	0.454088	0.0370772	0.451089
Gm26512	ENSMUSG00000097157	18.3219	-0.831915	0.398939	0.0370404	0.451089
9530026P05Rik	ENSMUSG00000097462	13.42	-0.889949	0.426793	0.0370511	0.451089
Gm10851	ENSMUSG00000102329	118.166	0.786033	0.376892	0.037018	0.451089
Gm44663	ENSMUSG00000108317	108.094	0.838635	0.40223	0.0370728	0.451089
Ephb3	ENSMUSG00000005958	9.70585	-0.927011	0.445187	0.0373156	0.451726
Lrig3	ENSMUSG00000020105	46.3924	-0.76048	0.365233	0.0373262	0.451726
Slc5a9	ENSMUSG00000028544	16.9112	0.946317	0.454291	0.0372453	0.451726
Phxr4	ENSMUSG00000031802	66.5115	0.863785	0.414773	0.0372926	0.451726
Cln6	ENSMUSG00000032245	190.204	-0.682464	0.327652	0.037261	0.451726
Dpep2	ENSMUSG00000053687	41.8866	-0.904236	0.43399	0.037202	0.451726
Trcg1	ENSMUSG00000070298	34.2377	-0.868677	0.416941	0.03721	0.451726
Ighv1-78	ENSMUSG00000096326	10.4257	0.93223	0.447663	0.0373025	0.451726
Gm43856	ENSMUSG00000105555	7.15143	0.946555	0.454241	0.0371768	0.451726
Scd1	ENSMUSG00000037071	3681.03	-0.746336	0.358825	0.0375306	0.453711
Grtp1	ENSMUSG00000038515	516.651	-0.516446	0.248297	0.0375301	0.453711
Klhl29	ENSMUSG00000020627	31.1075	-0.845124	0.406431	0.0375823	0.453849
Gm11690	ENSMUSG00000085844	8.76332	0.945436	0.454655	0.0375754	0.453849
Il1rn	ENSMUSG00000026981	253.823	0.881417	0.423983	0.0376267	0.454141
Gm15781	ENSMUSG00000081532	4.92903	0.919154	0.4422	0.0376547	0.454236
Kcnk13	ENSMUSG00000045404	30.5233	0.765923	0.368613	0.0377232	0.45482
Deptor	ENSMUSG00000022419	316.873	-0.685513	0.330151	0.0378602	0.454972
Pir	ENSMUSG00000031379	115.412	-0.723088	0.34828	0.037878	0.454972
Cd79b	ENSMUSG00000040592	1869.08	0.922499	0.444372	0.0378975	0.454972
Cd300c	ENSMUSG00000058728	16.0354	0.878707	0.423043	0.0377914	0.454972
Nck2	ENSMUSG00000066877	203.478	0.615768	0.296616	0.0378962	0.454972
Gm42717	ENSMUSG00000106197	23.6158	0.806168	0.388157	0.0378096	0.454972
4933432K03Rik	ENSMUSG00000108811	11.1425	0.900505	0.433517	0.0377821	0.454972
Gm31718	ENSMUSG00000110697	27.7981	0.770726	0.371207	0.0378691	0.454972
Gm13703	ENSMUSG00000085519	7.78943	0.943187	0.4544	0.0379238	0.455046
AC156798.2	ENSMUSG00000114048	39.6236	0.802509	0.38667	0.0379462	0.455071
Kitl	ENSMUSG00000019966	1070.59	-0.717655	0.346059	0.0380984	0.456653
Slc35g1	ENSMUSG00000044026	247.872	-0.634826	0.306221	0.0381634	0.45719
Gm26414	ENSMUSG00000088299	13.7709	0.933578	0.450407	0.038196	0.457337
Camta2	ENSMUSG00000040712	171.687	0.591753	0.285531	0.0382218	0.457402
Gm27395	ENSMUSG00000098857	35.6639	0.742172	0.358269	0.0383075	0.457941
AC153521.1	ENSMUSG00000112528	24.3778	-0.774978	0.374088	0.0382984	0.457941
Slc44a3	ENSMUSG00000039865	10.4135	-0.909314	0.439144	0.0383914	0.458458
Tpbgl	ENSMUSG00000096606	15.2312	-0.925029	0.44672	0.0383858	0.458458
Havcr2	ENSMUSG00000020399	49.4026	-0.766933	0.370526	0.0384662	0.459108
Mthfd1l	ENSMUSG00000040675	529.017	-0.481562	0.232709	0.0385114	0.459161
Gm45258	ENSMUSG00000110269	27.6473	-0.832075	0.402058	0.0384954	0.459161
Sgpp1	ENSMUSG00000021054	949.555	-0.488235	0.236033	0.0385931	0.45947
Birc3	ENSMUSG00000032000	841.008	0.620849	0.300342	0.038721	0.45947
Ly6d	ENSMUSG00000034634	568.818	0.895403	0.433017	0.0386564	0.45947
Spryd3	ENSMUSG00000036966	157.257	-0.597603	0.289004	0.0386592	0.45947
Galnt6	ENSMUSG00000037280	214.501	-0.588382	0.284561	0.03867	0.45947
Slc19a2	ENSMUSG00000040918	201.664	-0.62976	0.304623	0.0387022	0.45947
Gnpda1	ENSMUSG00000052102	60.2746	-0.853542	0.412655	0.0386008	0.45947
Gm24616	ENSMUSG00000065208	66.1264	0.778933	0.376785	0.0387046	0.45947
Dlx6os1	ENSMUSG00000090063	17.0292	-0.851549	0.41194	0.0387186	0.45947
Aspa	ENSMUSG00000020774	20.9615	-0.840284	0.406628	0.0387844	0.459937
Dtd2	ENSMUSG00000020956	128.153	-0.578362	0.279914	0.0388082	0.459937
Heg1	ENSMUSG00000075254	925.169	0.498584	0.241319	0.0388216	0.459937
Ocel1	ENSMUSG00000002396	235.312	0.559019	0.270932	0.0390822	0.460361
Dmc1	ENSMUSG00000022429	17.329	-0.882776	0.427823	0.0390734	0.460361
Fkbp5	ENSMUSG00000024222	599.957	-0.692861	0.335767	0.0390639	0.460361
Smyd2	ENSMUSG00000026603	146.94	-0.677222	0.328087	0.0390032	0.460361
Msn	ENSMUSG00000031207	2591.16	0.589066	0.285378	0.0390026	0.460361
Mfap3l	ENSMUSG00000031647	271.186	0.603291	0.292264	0.0389989	0.460361
Btg1	ENSMUSG00000036478	2092.28	0.541489	0.262319	0.0389951	0.460361
Lrrc40	ENSMUSG00000063052	501.869	-0.467046	0.226338	0.039066	0.460361
Gm43965	ENSMUSG00000108176	16.4644	0.885959	0.429186	0.0389915	0.460361
A230103L15Rik	ENSMUSG00000109122	4.90226	-0.924103	0.447524	0.03893	0.460361
Gm45355	ENSMUSG00000109959	6.57972	0.939105	0.454879	0.0389688	0.460361
Gpt2	ENSMUSG00000031700	45.5824	-0.742505	0.359994	0.0391554	0.460887
Ism1	ENSMUSG00000074766	96.7936	-0.786065	0.381137	0.0391678	0.460887
Pip5k1c	ENSMUSG00000034902	509.272	0.541239	0.262489	0.0392125	0.461029
Gm10584	ENSMUSG00000109270	104.884	0.773449	0.375122	0.0392208	0.461029
Cbr4	ENSMUSG00000031641	148.875	-0.617617	0.299627	0.0392756	0.461035
Lgr4	ENSMUSG00000050199	167.195	-0.696614	0.33798	0.0392923	0.461035
Megf6	ENSMUSG00000057751	8.24172	0.924608	0.448618	0.0393014	0.461035
Gm20506	ENSMUSG00000092222	7.65573	0.93693	0.4546	0.0393032	0.461035
Cdkn1c	ENSMUSG00000037664	115.409	-0.738235	0.358502	0.0394727	0.462436
Notum	ENSMUSG00000042988	11.5008	-0.926634	0.449964	0.0394606	0.462436
Edem3	ENSMUSG00000043019	1345.37	0.491923	0.238901	0.0394842	0.462436
Plcg2	ENSMUSG00000034330	759.936	0.608757	0.295735	0.0395462	0.462921
Cdip1	ENSMUSG00000004071	763.242	0.534809	0.259846	0.0395735	0.462978
Hacd4	ENSMUSG00000028497	736.448	0.532143	0.258576	0.0395922	0.462978
Mefv	ENSMUSG00000022534	227.486	-0.576996	0.280406	0.0396176	0.463034
Gm5141	ENSMUSG00000091183	70.9704	0.661628	0.321598	0.0396561	0.463244
Cyp4f18	ENSMUSG00000003484	421.816	0.686635	0.333945	0.0397702	0.464336
Gm38387	ENSMUSG00000102374	194.759	0.689274	0.335283	0.0398022	0.464469
Shisa8	ENSMUSG00000096883	7.74141	0.925688	0.450385	0.0398477	0.46476
Nadsyn1	ENSMUSG00000031090	63.837	0.639468	0.311176	0.0398786	0.464879
Gm39129	ENSMUSG00000109271	6.18341	0.907964	0.441959	0.0399362	0.46531
F2rl3	ENSMUSG00000050147	122.602	0.756575	0.368448	0.0400329	0.466195
Impact	ENSMUSG00000024423	307.714	-0.620134	0.302045	0.0400608	0.466279
Mical1	ENSMUSG00000019823	309.182	0.598752	0.291698	0.0401072	0.4663
Csgalnact2	ENSMUSG00000042042	1676.71	-0.454402	0.221394	0.0401248	0.4663
Gm14085	ENSMUSG00000079071	28.9007	-0.823682	0.401305	0.0401201	0.4663
Zfp189	ENSMUSG00000039634	131.478	0.581476	0.283444	0.0402216	0.467056
Gm14011	ENSMUSG00000085036	6.58842	-0.930889	0.45379	0.0402313	0.467056
Fzd5	ENSMUSG00000045005	228.444	-0.557475	0.271791	0.0402557	0.467098
Fam163a	ENSMUSG00000015484	4.031	-0.848053	0.413846	0.0404424	0.467314
Klhdc2	ENSMUSG00000020978	702.856	-0.503606	0.245694	0.040391	0.467314
Tmx1	ENSMUSG00000021072	2111.47	-0.473853	0.231187	0.0403988	0.467314
Nckap1	ENSMUSG00000027002	336.414	-0.566327	0.276533	0.0405643	0.467314
Cd9	ENSMUSG00000030342	255.358	0.70622	0.344749	0.0405105	0.467314
Zfp185	ENSMUSG00000031351	6.61323	-0.915201	0.44654	0.0404094	0.467314
Piga	ENSMUSG00000031381	768.976	-0.634164	0.309644	0.0405558	0.467314
Acsbg1	ENSMUSG00000032281	11.4513	-0.910781	0.444673	0.0405401	0.467314
Lgals3bp	ENSMUSG00000033880	333.311	-0.60893	0.297454	0.0406446	0.467314
Zdhhc15	ENSMUSG00000033906	217.584	-0.584628	0.285144	0.0403359	0.467314
Omd	ENSMUSG00000048368	295.275	-0.579003	0.282469	0.0403846	0.467314
Tgtp2	ENSMUSG00000078921	17.4366	-0.891188	0.434946	0.0404659	0.467314
Cmc4	ENSMUSG00000090110	118.038	-0.551972	0.269639	0.0406503	0.467314
BC035044	ENSMUSG00000090164	611.58	0.749882	0.366295	0.0406375	0.467314
Vmn2r-ps3	ENSMUSG00000090303	4.00018	-0.895222	0.436704	0.0403692	0.467314
Olfr421-ps1	ENSMUSG00000091950	16.8221	-0.925	0.451666	0.0405623	0.467314
Gm29358	ENSMUSG00000099931	98.6127	-0.805525	0.393335	0.040566	0.467314
Gm37975	ENSMUSG00000102376	120.03	0.830095	0.405539	0.0406684	0.467314
AC107819.3	ENSMUSG00000111662	33.5831	0.780266	0.381046	0.0405901	0.467314
Sumo3	ENSMUSG00000020265	1043.91	-0.520883	0.254709	0.0408541	0.468189
Gpihbp1	ENSMUSG00000022579	72.177	-0.828169	0.404956	0.0408464	0.468189
Serpind1	ENSMUSG00000022766	40.0721	0.764124	0.373682	0.0408693	0.468189
Aco1	ENSMUSG00000028405	415.395	-0.543126	0.265531	0.0408121	0.468189
Stk40	ENSMUSG00000042608	247.691	0.583288	0.28511	0.0407727	0.468189
Ms4a4a	ENSMUSG00000101389	59.4286	-0.875483	0.427985	0.0407962	0.468189
Fads1	ENSMUSG00000010663	584.236	-0.653466	0.319714	0.0409628	0.468884
H2-Ab1	ENSMUSG00000073421	274.564	0.8237	0.40302	0.0409717	0.468884
Ccnd1	ENSMUSG00000070348	187.118	-0.634306	0.310464	0.0410432	0.469464
Agmo	ENSMUSG00000050103	35.0573	-0.81192	0.397519	0.0411049	0.469931
Tuft1	ENSMUSG00000005968	73.8845	-0.677744	0.331933	0.0411705	0.47042
Selplg	ENSMUSG00000048163	980.384	0.658007	0.322297	0.0411894	0.47042
Gm22060	ENSMUSG00000064492	23.4058	0.774798	0.379561	0.0412211	0.470543
AC187103.1	ENSMUSG00000114516	9.81011	0.906896	0.444396	0.0412771	0.470944
Zfas1	ENSMUSG00000074578	394.3	0.677667	0.332258	0.0413923	0.471961
Gm2223	ENSMUSG00000079297	1486	-0.473383	0.232117	0.0414082	0.471961
Cfap57	ENSMUSG00000028730	32.9476	-0.844247	0.414053	0.0414517	0.472218
Zfp422	ENSMUSG00000059878	344.825	0.650978	0.319302	0.0414746	0.47224
Gm44011	ENSMUSG00000107629	4.34511	0.911187	0.447302	0.0416428	0.473915
Mrps33	ENSMUSG00000029918	11.8887	0.890229	0.437262	0.0417588	0.474996
Nfkbil1	ENSMUSG00000042419	63.6708	-0.625719	0.307466	0.0418427	0.475709
Scn2b	ENSMUSG00000070304	20.1663	0.895141	0.439918	0.0418719	0.475802
Ltbp4	ENSMUSG00000040488	17.0744	0.861853	0.423723	0.0419513	0.476464
Rasgrf2	ENSMUSG00000021708	55.3265	-0.700633	0.344537	0.0419974	0.476746
Cables2	ENSMUSG00000038990	283.447	0.60033	0.295472	0.0421773	0.478548
Tspan13	ENSMUSG00000020577	734.705	0.589457	0.290281	0.0422916	0.478815
Hrh2	ENSMUSG00000034987	101.913	0.736322	0.362633	0.0423072	0.478815
Zeb2os	ENSMUSG00000052248	206.846	0.577954	0.284603	0.0422815	0.478815
Trim65	ENSMUSG00000054517	132.103	0.585253	0.288115	0.0422228	0.478815
Treml2	ENSMUSG00000071068	804.423	0.545778	0.268709	0.0422436	0.478815
Osgin2	ENSMUSG00000041153	228.606	-0.514997	0.253661	0.0423304	0.478838
Siah1a	ENSMUSG00000036840	443.056	-0.484448	0.238711	0.0424141	0.479543
Vat1	ENSMUSG00000034993	250.475	-0.542664	0.267464	0.0424665	0.479563
Kctd11	ENSMUSG00000046731	48.2479	0.737654	0.36363	0.042501	0.479563
Gm26672	ENSMUSG00000097330	105.796	0.690775	0.340513	0.0424962	0.479563
Gm29458	ENSMUSG00000099847	3.70884	0.896	0.441567	0.0424441	0.479563
Nup54	ENSMUSG00000034826	362.277	-0.512406	0.252699	0.0425879	0.480302
Atg9a	ENSMUSG00000033124	532.878	-0.662452	0.326743	0.0426177	0.480398
Myom1	ENSMUSG00000024049	153.119	0.538146	0.265603	0.0427514	0.480679
[truncated: 50,637 more rows]

## Sheet: Liver A1 diffexpr-results.gname
Gene	Gene	baseMean	log2FoldChange	lfcSE	pvalue	padj
Rps3a3	ENSMUSG00000059751	721.92	-4.51038	0.301603	1.45165e-50	2.80865e-46
Selenbp2	ENSMUSG00000068877	1176.88	5.71175	0.41615	7.1712e-43	6.93742e-39
Cacna1b	ENSMUSG00000004113	204.24	-3.7033	0.401467	2.8506e-20	1.83845e-16
Ntrk2	ENSMUSG00000055254	259.447	3.60292	0.400432	2.3077e-19	1.11624e-15
Prok1	ENSMUSG00000070368	99.0435	3.74117	0.418619	4.00065e-19	1.54809e-15
Slc4a9	ENSMUSG00000024485	131.179	-3.85712	0.451124	1.23049e-17	3.96793e-14
Igdcc4	ENSMUSG00000032816	224.46	-3.62739	0.433135	5.53542e-17	1.52999e-13
Keg1	ENSMUSG00000024694	192.865	2.55456	0.318794	1.11774e-15	2.70325e-12
Chic1	ENSMUSG00000031327	257.631	2.7959	0.358332	6.06719e-15	1.30431e-11
Cyp2f2	ENSMUSG00000052974	528.1	3.10176	0.401045	1.04046e-14	2.01308e-11
Ces3b	ENSMUSG00000062181	41.6918	3.76521	0.489169	1.39114e-14	2.44688e-11
Lepr	ENSMUSG00000057722	6793.69	-2.82416	0.369391	2.08222e-14	3.35723e-11
0610031O16Rik	ENSMUSG00000099146	68.8533	3.46828	0.457877	3.59953e-14	5.35721e-11
Gm2788	ENSMUSG00000085995	95.8635	2.9599	0.397023	8.96981e-14	1.23963e-10
Bex1	ENSMUSG00000050071	54.9418	-2.99792	0.406911	1.73831e-13	2.24219e-10
Igfals	ENSMUSG00000046070	744.88	2.95283	0.403163	2.40416e-13	2.90723e-10
Hsd3b2	ENSMUSG00000063730	326.116	2.69787	0.386071	2.78797e-12	3.17304e-09
Igfbp2	ENSMUSG00000039323	28316.3	-2.26836	0.326956	3.98187e-12	3.89825e-09
C730036E19Rik	ENSMUSG00000102095	35.7305	3.41828	0.492821	4.02961e-12	3.89825e-09
Gm7652	ENSMUSG00000106303	36.9458	3.19849	0.460641	3.82312e-12	3.89825e-09
Ldhb	ENSMUSG00000030246	60.1464	-2.62316	0.387762	1.33444e-11	1.22946e-08
Cidec	ENSMUSG00000030278	70.3711	-2.74531	0.407698	1.65431e-11	1.36561e-08
Adgrg2	ENSMUSG00000031298	66.0564	-2.7723	0.411918	1.69396e-11	1.36561e-08
Nat8f1	ENSMUSG00000057103	632.417	2.1377	0.317108	1.57049e-11	1.36561e-08
Sucnr1	ENSMUSG00000027762	63.7312	2.92482	0.436127	1.9957e-11	1.54451e-08
A630076J17Rik	ENSMUSG00000094613	45.082	3.07079	0.459627	2.3722e-11	1.76528e-08
Nrep	ENSMUSG00000042834	817.217	2.37546	0.358041	3.25387e-11	2.30356e-08
Gm35570	ENSMUSG00000104664	36.7388	3.23812	0.488329	3.33366e-11	2.30356e-08
Col4a3	ENSMUSG00000079465	193.411	2.76304	0.417854	3.78042e-11	2.52219e-08
Mkx	ENSMUSG00000061013	34.6228	2.98109	0.457039	6.90981e-11	4.45637e-08
Hdc	ENSMUSG00000027360	282.276	-2.16597	0.332424	7.23598e-11	4.51619e-08
Cyp2j5	ENSMUSG00000052520	2450.29	2.73997	0.425149	1.15797e-10	7.00136e-08
Obscn	ENSMUSG00000061462	61.8002	-3.15534	0.490719	1.27577e-10	7.4799e-08
3930402G23Rik	ENSMUSG00000038917	170.532	-2.71514	0.438489	5.9391e-10	3.37969e-07
Cacna1c	ENSMUSG00000051331	73.6359	-2.47148	0.402422	8.1741e-10	4.51864e-07
Sdr9c7	ENSMUSG00000040127	196.198	2.64884	0.434476	1.08324e-09	5.82182e-07
Mup3	ENSMUSG00000066154	43.2589	3.05275	0.503242	1.31005e-09	6.85049e-07
Enc1	ENSMUSG00000041773	475.853	-1.80359	0.297882	1.40672e-09	7.16241e-07
Ramp3	ENSMUSG00000041046	30.9514	-3.03248	0.502205	1.55715e-09	7.72505e-07
Gpc3	ENSMUSG00000055653	1648.82	-2.22798	0.373923	2.54743e-09	1.23219e-06
Cyp4f14	ENSMUSG00000024292	477.779	2.69485	0.453088	2.71864e-09	1.28293e-06
2010003K11Rik	ENSMUSG00000042041	161.701	-2.45972	0.415224	3.14523e-09	1.4489e-06
Slc41a2	ENSMUSG00000034591	325.975	-2.60913	0.441076	3.3114e-09	1.45611e-06
Car14	ENSMUSG00000038526	402.167	1.70017	0.287291	3.25964e-09	1.45611e-06
Mmd2	ENSMUSG00000039533	440.737	2.51847	0.430914	5.08165e-09	2.18488e-06
Tff3	ENSMUSG00000024029	208.683	-2.59339	0.450207	8.38985e-09	3.52884e-06
Marco	ENSMUSG00000026390	584.297	-2.48915	0.43537	1.08222e-08	4.45504e-06
Adh7	ENSMUSG00000055301	161.181	2.00955	0.353564	1.31801e-08	5.31267e-06
Nudt7	ENSMUSG00000031767	752.05	1.84091	0.325921	1.62013e-08	6.26927e-06
Dio1	ENSMUSG00000034785	2185.68	2.2129	0.391738	1.61461e-08	6.26927e-06
Akr1b7	ENSMUSG00000052131	127.547	-2.03577	0.361218	1.74199e-08	6.53607e-06
Hsd3b3	ENSMUSG00000062410	2182.68	1.93057	0.342639	1.75664e-08	6.53607e-06
Hapln1	ENSMUSG00000021613	35.7793	2.48448	0.444999	2.36269e-08	8.62517e-06
H2-Q6	ENSMUSG00000073409	135.73	-2.33903	0.41951	2.46651e-08	8.8374e-06
Gucy2c	ENSMUSG00000042638	83.0412	-2.31134	0.41877	3.40221e-08	1.19683e-05
Rps3a1	ENSMUSG00000028081	74.4431	1.9266	0.352189	4.49147e-08	1.5518e-05
Cyp2c69	ENSMUSG00000092008	350.462	2.51626	0.46039	4.61593e-08	1.56682e-05
Prlr	ENSMUSG00000005268	2546.86	1.74409	0.319963	5.01142e-08	1.67174e-05
Ces2g	ENSMUSG00000031877	232.995	2.14689	0.394918	5.44003e-08	1.78396e-05
Gm5514	ENSMUSG00000045104	41.476	-2.1789	0.403006	6.42278e-08	2.07113e-05
Rag1	ENSMUSG00000061311	21.2064	2.61921	0.486751	7.40764e-08	2.34956e-05
Asns	ENSMUSG00000029752	176.018	-2.26534	0.423333	8.73775e-08	2.72674e-05
Igf1	ENSMUSG00000020053	11237.5	2.02527	0.381001	1.06279e-07	3.26394e-05
Stc1	ENSMUSG00000014813	30.7236	2.44082	0.462141	1.28098e-07	3.8506e-05
Calml4	ENSMUSG00000032246	133.916	-1.88997	0.357966	1.29362e-07	3.8506e-05
Gm20560	ENSMUSG00000107546	16.0155	-2.61969	0.507812	2.4857e-07	7.28686e-05
Cmah	ENSMUSG00000016756	1583.05	1.3509	0.262472	2.64894e-07	7.5612e-05
Nfe2l3	ENSMUSG00000029832	112.495	1.72917	0.336007	2.65744e-07	7.5612e-05
Ccr3	ENSMUSG00000035448	36.2826	2.23784	0.435178	2.71313e-07	7.60778e-05
Gm42796	ENSMUSG00000105192	16.5155	2.50172	0.489558	3.21888e-07	8.89697e-05
Ces3a	ENSMUSG00000069922	600.713	2.60284	0.510642	3.44724e-07	9.39398e-05
Timd2	ENSMUSG00000040413	763.681	1.46969	0.290019	4.02906e-07	0.000106787
Gm15883	ENSMUSG00000086868	195.612	2.0835	0.411015	3.9958e-07	0.000106787
Myb	ENSMUSG00000019982	21.2684	2.27841	0.451163	4.41631e-07	0.000115469
E2f8	ENSMUSG00000046179	98.721	1.80872	0.358576	4.55447e-07	0.000117493
Tcf24	ENSMUSG00000099032	454.937	1.62847	0.323032	4.62656e-07	0.000117783
Lipc	ENSMUSG00000032207	1290.7	1.50004	0.301865	6.72175e-07	0.000166734
Ankrd37	ENSMUSG00000050914	46.8989	2.02276	0.406924	6.66558e-07	0.000166734
Ifit3b	ENSMUSG00000062488	35.0021	-2.49423	0.502319	6.85489e-07	0.000167884
Isyna1	ENSMUSG00000019139	172.429	-1.89085	0.382105	7.47886e-07	0.000180876
Cerkl	ENSMUSG00000075256	219.416	-1.5449	0.312544	7.69384e-07	0.000183778
Hao2	ENSMUSG00000027870	943.531	2.06215	0.41816	8.16098e-07	0.000190239
Rgs4	ENSMUSG00000038530	148.305	1.65645	0.335774	8.08895e-07	0.000190239
Nlrc5	ENSMUSG00000074151	301.994	-1.89896	0.387693	9.67709e-07	0.000222896
Olfr1442	ENSMUSG00000044441	14.4988	-2.44481	0.49946	9.835e-07	0.000223868
Lrtm1	ENSMUSG00000045776	293.115	1.96962	0.403066	1.0259e-06	0.000230804
Peg3	ENSMUSG00000002265	4782.52	-1.95569	0.403385	1.24594e-06	0.000277085
mt-Tq	ENSMUSG00000064343	837.046	1.68175	0.347391	1.29129e-06	0.000283907
Aadac	ENSMUSG00000027761	4404.82	1.29086	0.268732	1.55898e-06	0.000338911
Cd1d2	ENSMUSG00000041750	12.4461	-2.42233	0.505104	1.62094e-06	0.000348467
Ido2	ENSMUSG00000031549	173.689	1.93134	0.403931	1.74114e-06	0.000370192
Afm	ENSMUSG00000029369	2145.23	1.37269	0.287357	1.77982e-06	0.000374303
Sntg2	ENSMUSG00000020672	118.174	1.67021	0.352112	2.10153e-06	0.000435832
Apoc3	ENSMUSG00000032081	3007.56	1.79317	0.378156	2.11744e-06	0.000435832
Csf2rb2	ENSMUSG00000071714	108.704	-1.97782	0.419664	2.44255e-06	0.000497457
Serpina9	ENSMUSG00000058260	14.5728	2.34299	0.500854	2.89703e-06	0.000583872
Amy2a1	ENSMUSG00000070360	10.3359	2.38795	0.510963	2.96205e-06	0.000590822
Fkbp4	ENSMUSG00000030357	1027.87	1.32277	0.284443	3.31304e-06	0.000654088
C8g	ENSMUSG00000015083	1381.58	1.41786	0.305397	3.43937e-06	0.000672171
Adgb	ENSMUSG00000050994	82.4145	-1.86467	0.402368	3.58242e-06	0.000686265
H2-Q7	ENSMUSG00000060550	91.1548	-1.85758	0.400762	3.5672e-06	0.000686265
Cfap54	ENSMUSG00000020014	37.3164	-2.00044	0.432889	3.81621e-06	0.000723884
Nat8f2	ENSMUSG00000033634	1600.34	1.38337	0.299745	3.92834e-06	0.000737917
Phlda1	ENSMUSG00000020205	390.23	1.99105	0.431802	4.00702e-06	0.000745459
Chil3	ENSMUSG00000040809	18.9	2.27802	0.497208	4.61398e-06	0.000850203
Igf2bp2	ENSMUSG00000033581	61.6347	-1.82697	0.399014	4.67871e-06	0.000853997
Cd63-ps	ENSMUSG00000085939	603.672	-1.32328	0.291542	5.65481e-06	0.00102252
Trpm4	ENSMUSG00000038260	108.364	-1.73346	0.382343	5.79364e-06	0.00103792
Cyp2c40	ENSMUSG00000025004	191.001	1.73911	0.384892	6.22963e-06	0.00110579
Il1rn	ENSMUSG00000026981	183.115	-1.84326	0.409877	6.88879e-06	0.00121168
Serpina7	ENSMUSG00000031271	2419.31	-1.87876	0.418342	7.09039e-06	0.0012359
Cutal	ENSMUSG00000026870	283.44	1.30007	0.292204	8.62001e-06	0.00148911
Csf2rb	ENSMUSG00000071713	243.848	-1.6504	0.37289	9.60116e-06	0.00164392
Iqca	ENSMUSG00000026301	9.17374	-2.25334	0.510413	1.01133e-05	0.00171642
Slc22a29	ENSMUSG00000075044	138.975	1.7358	0.393654	1.03635e-05	0.00174359
Mme	ENSMUSG00000027820	63.9716	2.0692	0.470435	1.09013e-05	0.00181826
Lilr4b	ENSMUSG00000112023	67.2919	-2.12931	0.485221	1.14223e-05	0.00188888
Gm11967	ENSMUSG00000084819	12.1633	2.21778	0.506877	1.21224e-05	0.00198766
Zim1	ENSMUSG00000002266	101.093	-1.96526	0.449782	1.24606e-05	0.00200907
Tuba8	ENSMUSG00000030137	82.8181	-2.11437	0.483786	1.23983e-05	0.00200907
Atp11a	ENSMUSG00000031441	406.637	-1.79979	0.412477	1.2807e-05	0.00204785
Hbegf	ENSMUSG00000024486	43.4452	-1.77817	0.408067	1.31521e-05	0.00208579
Gm28592	ENSMUSG00000100113	180.647	1.93271	0.44417	1.35344e-05	0.00212897
Slc7a1	ENSMUSG00000041313	98.323	-1.78403	0.412691	1.53979e-05	0.00240257
Aqp8	ENSMUSG00000030762	139.728	1.89052	0.438529	1.62478e-05	0.00249527
Erbb4	ENSMUSG00000062209	49.1719	1.9451	0.451191	1.62499e-05	0.00249527
Gprc5b	ENSMUSG00000008734	41.1633	-1.86071	0.432779	1.71234e-05	0.0026
Igfbp1	ENSMUSG00000020429	27231.8	-1.55493	0.361744	1.72007e-05	0.0026
Usp29	ENSMUSG00000051527	40.173	-2.05884	0.480775	1.84949e-05	0.00277395
C8b	ENSMUSG00000029656	956.667	1.1793	0.275656	1.88446e-05	0.00280465
Pou2af1	ENSMUSG00000032053	30.3835	1.84491	0.431751	1.92779e-05	0.00284724
Olfr1443	ENSMUSG00000045030	11.0452	-2.17031	0.508971	2.0071e-05	0.00294192
A1bg	ENSMUSG00000022347	10.1222	2.15129	0.50523	2.0622e-05	0.00299995
Oasl2	ENSMUSG00000029561	101.489	-2.01743	0.474554	2.12611e-05	0.00306984
Wnt9b	ENSMUSG00000018486	33.598	-2.07383	0.490815	2.3866e-05	0.00342044
Nit2	ENSMUSG00000022751	537.036	1.26042	0.298954	2.48575e-05	0.00351053
Hilpda	ENSMUSG00000043421	151.892	-1.45766	0.345666	2.47618e-05	0.00351053
Gm11437	ENSMUSG00000051452	18.3306	1.94432	0.465779	2.98857e-05	0.00419007
Vnn1	ENSMUSG00000037440	337.895	-1.58967	0.381077	3.02579e-05	0.00421173
Ghr	ENSMUSG00000055737	4667.3	1.53899	0.369104	3.05242e-05	0.00421845
BC025446	ENSMUSG00000047728	1768.67	1.37586	0.330596	3.15803e-05	0.00433344
Gm42047	ENSMUSG00000110631	7.56372	2.11545	0.509983	3.35266e-05	0.00456811
Rgn	ENSMUSG00000023070	10736.4	1.11086	0.268378	3.48572e-05	0.00465115
Csrp3	ENSMUSG00000030470	16.3747	1.94404	0.469642	3.48207e-05	0.00465115
Mbl1	ENSMUSG00000037780	1533.94	1.09364	0.26407	3.45061e-05	0.00465115
Cyp2c70	ENSMUSG00000060613	11700.4	1.28697	0.311179	3.53746e-05	0.00468787
Rgs9	ENSMUSG00000020599	10.0619	-2.10717	0.509998	3.6004e-05	0.00473881
Thap2	ENSMUSG00000020137	148.154	1.2297	0.297877	3.6558e-05	0.00477922
Psat1	ENSMUSG00000024640	108.449	-1.56503	0.380203	3.85016e-05	0.00499953
9030616G12Rik	ENSMUSG00000097691	25.1593	1.80663	0.440196	4.05821e-05	0.00523455
Osbpl3	ENSMUSG00000029822	77.4878	-1.73784	0.424212	4.19206e-05	0.00533605
Serpina6	ENSMUSG00000060807	2895.12	1.79714	0.438685	4.19188e-05	0.00533605
Fam47e	ENSMUSG00000057068	29.1757	1.85554	0.45353	4.28907e-05	0.00542385
Sc5d	ENSMUSG00000032018	3293.11	1.34017	0.328085	4.41097e-05	0.00554178
Ces4a	ENSMUSG00000060560	13.9153	2.08313	0.510938	4.56061e-05	0.00569281
Gm45469	ENSMUSG00000109698	29.8473	1.72439	0.423343	4.63595e-05	0.00574976
Gm13387	ENSMUSG00000087028	9.24407	-2.07118	0.50899	4.7174e-05	0.00581352
Tlr2	ENSMUSG00000027995	172.19	-1.69273	0.417657	5.058e-05	0.00616814
Fbln2	ENSMUSG00000064080	97.7304	-1.36911	0.337849	5.06892e-05	0.00616814
Adh1	ENSMUSG00000074207	8016.86	1.52692	0.377099	5.14107e-05	0.00621684
Hsph1	ENSMUSG00000029657	318.4	1.41227	0.3491	5.22194e-05	0.00627541
Ccdc120	ENSMUSG00000031150	68.5829	-1.49822	0.371418	5.48892e-05	0.00647824
9630013D21Rik	ENSMUSG00000059027	65.1951	1.81368	0.449635	5.49117e-05	0.00647824
Gm42711	ENSMUSG00000106501	74.4674	-1.70899	0.423401	5.42884e-05	0.00647824
Hsd17b2	ENSMUSG00000031844	1104.62	1.08629	0.269765	5.65408e-05	0.00658523
Cd300lf	ENSMUSG00000047798	65.6873	-1.63604	0.406412	5.68397e-05	0.00658523
Slc22a27	ENSMUSG00000067656	671.24	1.36377	0.338611	5.63602e-05	0.00658523
Gck	ENSMUSG00000041798	424.602	2.0456	0.508626	5.77502e-05	0.00661154
Tor3a	ENSMUSG00000060519	120.252	-1.46997	0.365417	5.75296e-05	0.00661154
Gm11342	ENSMUSG00000084788	81.9482	1.46912	0.365733	5.89606e-05	0.00671041
Fam84b	ENSMUSG00000072568	706.323	1.2301	0.307032	6.16469e-05	0.00694129
Gm16559	ENSMUSG00000089635	1615.55	1.57679	0.393588	6.17068e-05	0.00694129
Xaf1	ENSMUSG00000040483	71.6633	-1.94235	0.485732	6.36595e-05	0.00711957
Cgref1	ENSMUSG00000029161	25.9158	-1.99042	0.499433	6.73801e-05	0.00749235
Lrit1	ENSMUSG00000041044	30.9718	1.88996	0.475672	7.08999e-05	0.00783869
Txnip	ENSMUSG00000038393	2706.26	-1.34571	0.339427	7.3505e-05	0.00803488
Gm12811	ENSMUSG00000087641	17.4121	1.93953	0.489077	7.31818e-05	0.00803488
Itga4	ENSMUSG00000027009	516.529	-1.4194	0.358909	7.66076e-05	0.00832699
Hagh	ENSMUSG00000024158	441.965	1.22377	0.309773	7.79776e-05	0.00842855
Cyp4a14	ENSMUSG00000028715	10524.8	-1.30901	0.331999	8.05309e-05	0.00860835
Gm15962	ENSMUSG00000084981	26.9323	1.80812	0.458543	8.04033e-05	0.00860835
Tlcd2	ENSMUSG00000038217	1121.96	1.40359	0.357898	8.7905e-05	0.00934498
Adra1b	ENSMUSG00000050541	223.911	1.29552	0.330533	8.87392e-05	0.00938211
AI464131	ENSMUSG00000046312	462.581	1.34982	0.344551	8.94284e-05	0.00940359
Hmox1	ENSMUSG00000005413	603.189	-1.3818	0.353142	9.12015e-05	0.00948692
Gm15441	ENSMUSG00000074398	744.428	-1.37808	0.352134	9.09689e-05	0.00948692
Fmo1	ENSMUSG00000040181	2302.53	1.36863	0.350786	9.55585e-05	0.00988699
Gm7463	ENSMUSG00000106889	298.902	1.75253	0.450215	9.9156e-05	0.0102046
Dram1	ENSMUSG00000020057	57.8368	-1.84295	0.473939	0.000100833	0.0102143
Mbl2	ENSMUSG00000024863	3001.24	1.15231	0.296238	0.000100316	0.0102143
Mmp19	ENSMUSG00000025355	991.647	1.04686	0.269079	0.000100023	0.0102143
H2-Q4	ENSMUSG00000035929	364.799	-1.44461	0.371969	0.000102883	0.0103676
Cd9-ps	ENSMUSG00000092193	64.1061	-1.66106	0.428209	0.000104844	0.0105105
Shmt1	ENSMUSG00000020534	2031.99	1.18825	0.306669	0.000106751	0.0106465
9930014A18Rik	ENSMUSG00000097493	250.959	1.0953	0.282942	0.000108332	0.0107488
Gstt2	ENSMUSG00000033318	329.026	-1.24032	0.321146	0.00011239	0.0110945
Tsc22d3	ENSMUSG00000031431	2553.06	1.52368	0.394848	0.000113899	0.0111864
Ebp	ENSMUSG00000031168	1116.27	1.14627	0.297237	0.000115066	0.0112439
Zfp697	ENSMUSG00000050064	180.942	1.15325	0.299348	0.000116905	0.0113662
Gm37023	ENSMUSG00000104078	60.8109	-1.48085	0.385278	0.00012125	0.0117298
Cyp2g1	ENSMUSG00000049685	21.7847	1.85596	0.483151	0.000122353	0.0117776
Igsf23	ENSMUSG00000040498	21.5448	-1.85102	0.482086	0.000123228	0.011803
Tmem86b	ENSMUSG00000045282	180.614	1.24664	0.325321	0.000127094	0.0121134
Gm37122	ENSMUSG00000103035	31.9114	-1.866	0.487606	0.000129791	0.0123098
Gpr155	ENSMUSG00000041762	294.974	1.22679	0.320996	0.000132467	0.0125023
Cd300e	ENSMUSG00000048498	47.297	-1.85343	0.485288	0.000133866	0.012573
Cd5l	ENSMUSG00000015854	2567.45	-1.48469	0.389714	0.000139137	0.0130049
Ppp1r3c	ENSMUSG00000067279	843.062	1.44997	0.381814	0.000146107	0.0135907
9030617O03Rik	ENSMUSG00000021185	156.16	1.25064	0.329646	0.0001483	0.0136644
Pkhd1l1	ENSMUSG00000038725	42.3652	-1.51202	0.398541	0.000148311	0.0136644
Tmie	ENSMUSG00000049555	64.5968	1.39617	0.36819	0.000149445	0.0137036
Ces1c	ENSMUSG00000057400	15566.9	1.18577	0.313244	0.000153423	0.014002
Angptl3	ENSMUSG00000028553	5284.7	1.17453	0.312201	0.000168499	0.0152735
Oasl1	ENSMUSG00000041827	26.8497	-1.91431	0.508929	0.000168934	0.0152735
L3hypdh	ENSMUSG00000019718	142.408	1.30579	0.348699	0.000180583	0.0162508
9530077C05Rik	ENSMUSG00000036411	25.7359	-1.7374	0.464235	0.000182189	0.0163194
Tmem120a	ENSMUSG00000039886	144.042	-1.15774	0.309603	0.000184443	0.0164452
Slc17a4	ENSMUSG00000021336	538.024	1.37964	0.371349	0.00020304	0.0180203
Mthfd1l	ENSMUSG00000040675	84.737	-1.39655	0.376326	0.000206427	0.0181543
Cyp4a32	ENSMUSG00000063929	224.725	-1.3776	0.37112	0.000205634	0.0181543
Kbtbd8	ENSMUSG00000030031	112.711	1.24417	0.335702	0.000210418	0.0184215
Txlnb	ENSMUSG00000039891	7.68048	-1.89108	0.510415	0.000211402	0.0184244
Acnat1	ENSMUSG00000070985	954.994	1.02376	0.276517	0.000213619	0.0185341
Ugt2b36	ENSMUSG00000070704	4208.82	1.23857	0.336544	0.000232993	0.0201248
Irf7	ENSMUSG00000025498	142.572	-1.73132	0.472012	0.000244488	0.0209305
Gal3st1	ENSMUSG00000049721	53.9402	-1.56981	0.428111	0.000245566	0.0209305
AC160405.2	ENSMUSG00000112433	20.5885	-1.74018	0.474296	0.000243523	0.0209305
Slc20a1	ENSMUSG00000027397	946.413	-1.13757	0.310894	0.000253172	0.0214841
Gabrb1	ENSMUSG00000029212	11.6319	-1.79395	0.490784	0.000256904	0.0217056
Garnl3	ENSMUSG00000038860	13.6161	-1.77131	0.485232	0.000261787	0.022022
Adcy2	ENSMUSG00000021536	30.184	-1.46502	0.401945	0.000267563	0.0223219
Gm26588	ENSMUSG00000097730	88.7622	1.20301	0.330068	0.00026766	0.0223219
Cd44	ENSMUSG00000005087	405.593	-1.39183	0.383168	0.000280776	0.0233153
Aph1a	ENSMUSG00000015750	192.935	0.995808	0.274452	0.00028524	0.0235847
Syt12	ENSMUSG00000049303	42.2421	-1.45964	0.402899	0.000291382	0.02399
Mpp3	ENSMUSG00000052373	32.0554	-1.80185	0.497649	0.000293788	0.0240143
A530084C06Rik	ENSMUSG00000090863	138.72	1.40368	0.387714	0.000294159	0.0240143
Cd9	ENSMUSG00000030342	123.143	-1.57715	0.436363	0.000301141	0.024481
Hk2	ENSMUSG00000000628	102.087	-1.38405	0.383449	0.000306833	0.0245315
C4bp	ENSMUSG00000026405	3563.04	1.05172	0.291324	0.000306013	0.0245315
Aldh3b3	ENSMUSG00000037263	8.08784	1.84584	0.510943	0.000303125	0.0245315
Crp	ENSMUSG00000037942	4907.75	0.963992	0.26696	0.000305023	0.0245315
Epb41l3	ENSMUSG00000024044	98.5218	-1.32484	0.367692	0.000314416	0.0249964
Gm8812	ENSMUSG00000083289	36.8944	1.57145	0.436218	0.000315233	0.0249964
Homer2	ENSMUSG00000025813	266.46	1.33552	0.371948	0.000329917	0.0257639
Rtp4	ENSMUSG00000033355	170.689	-1.71328	0.476969	0.000328118	0.0257639
Gm15318	ENSMUSG00000086010	90.6485	1.45988	0.406312	0.000326892	0.0257639
Gm42987	ENSMUSG00000106178	16.4414	-1.74406	0.485763	0.000330238	0.0257639
Spib	ENSMUSG00000008193	23.2993	1.57161	0.43836	0.000336818	0.026067
Gzmb	ENSMUSG00000015437	25.7504	-1.71603	0.478523	0.000335669	0.026067
Hist1h1c	ENSMUSG00000036181	2276.06	-1.02714	0.286629	0.00033898	0.0261299
Tppp	ENSMUSG00000021573	193.225	1.1456	0.319969	0.000343145	0.0262487
Tmem268	ENSMUSG00000045917	157.163	-1.29067	0.360495	0.000343236	0.0262487
Cdh4	ENSMUSG00000000305	57.9201	-1.32857	0.372465	0.000361147	0.0275097
Gbp8	ENSMUSG00000034438	192.871	-1.66433	0.467227	0.000367848	0.0279103
Pygl	ENSMUSG00000021069	2530.46	1.16786	0.328452	0.000377023	0.0283838
Gm5096	ENSMUSG00000069324	6259.27	1.14806	0.322829	0.000376203	0.0283838
Hist1h1e	ENSMUSG00000051627	1309.1	-1.01899	0.287839	0.000399903	0.0299896
Arrdc3	ENSMUSG00000074794	2068.01	1.40337	0.39674	0.000404303	0.0302025
Otc	ENSMUSG00000031173	4341.04	0.945768	0.26753	0.000407496	0.030324
Nrn1	ENSMUSG00000039114	4140.71	0.983284	0.278746	0.000419461	0.0310948
Foxq1	ENSMUSG00000038415	333.758	1.34094	0.380731	0.000428279	0.0316273
Il2rb	ENSMUSG00000068227	39.8107	-1.40022	0.398089	0.000435853	0.0320642
Nmrk1	ENSMUSG00000037847	154.794	1.22527	0.348658	0.000441011	0.0320695
Hdhd3	ENSMUSG00000038422	193.01	1.29731	0.369256	0.000442555	0.0320695
Vill	ENSMUSG00000038775	54.9436	-1.22914	0.349726	0.000440453	0.0320695
Tprkb	ENSMUSG00000054226	726.643	1.03254	0.293794	0.000440599	0.0320695
Irf4	ENSMUSG00000021356	19.7066	1.62731	0.463705	0.000449177	0.032379
Kcnt2	ENSMUSG00000052726	107.037	-1.57797	0.44972	0.000450173	0.032379
AC098712.1	ENSMUSG00000112793	19.1513	1.7399	0.496435	0.000456979	0.0327468
Rab3b	ENSMUSG00000003411	34.4903	-1.7274	0.493432	0.000463894	0.0331196
Gm42615	ENSMUSG00000105622	239.959	-1.39513	0.399693	0.000482128	0.0342949
Slc1a3	ENSMUSG00000005360	17.5572	-1.71268	0.491683	0.000495286	0.0347108
Adra2a	ENSMUSG00000033717	39.2587	-1.72653	0.495581	0.000494238	0.0347108
Sdr42e1	ENSMUSG00000034308	1011.12	1.12373	0.322605	0.000495254	0.0347108
Dcp1b	ENSMUSG00000041477	111.025	-1.12278	0.322417	0.000496944	0.0347108
AC125484.1	ENSMUSG00000113543	11.33	1.73499	0.497872	0.000492462	0.0347108
Chac2	ENSMUSG00000020309	339.215	1.0556	0.303354	0.000501868	0.0348033
Kcnn2	ENSMUSG00000054477	123.893	1.52938	0.439505	0.000501828	0.0348033
Des	ENSMUSG00000026208	62.6696	-1.47889	0.425126	0.000503835	0.034815
Cyp7a1	ENSMUSG00000028240	3223.16	1.77305	0.510272	0.000511412	0.0352128
Themis2	ENSMUSG00000037731	130.612	-1.52752	0.439765	0.000513749	0.0352483
Pvt1	ENSMUSG00000097039	36.4511	-1.52031	0.438278	0.000522722	0.0357372
Nt5e	ENSMUSG00000032420	1058.22	1.25094	0.360816	0.000526327	0.035857
Ptk6	ENSMUSG00000038751	31.6235	1.63107	0.470627	0.000528769	0.0358969
Slc25a4	ENSMUSG00000031633	1460.01	-1.06074	0.306412	0.000536541	0.0362972
Tanc2	ENSMUSG00000053580	227.981	-0.993169	0.287433	0.00054968	0.0368434
Kbtbd11	ENSMUSG00000055675	62.7929	1.33442	0.386266	0.000550986	0.0368434
Zfp827	ENSMUSG00000071064	44.8349	-1.36187	0.394281	0.000552232	0.0368434
Svip	ENSMUSG00000074093	107.121	1.12662	0.325997	0.000548453	0.0368434
Plcxd2	ENSMUSG00000087141	1886.51	0.975682	0.282604	0.000555488	0.0369333
Cd19	ENSMUSG00000030724	14.1264	1.67201	0.485559	0.000574267	0.0379325
2310001H17Rik	ENSMUSG00000097354	201.428	1.07012	0.310774	0.000574438	0.0379325
Maob	ENSMUSG00000040147	981.365	1.01721	0.295628	0.000579878	0.0381615
Cd63	ENSMUSG00000025351	84.597	-1.27416	0.371549	0.000605074	0.0396847
Ebf1	ENSMUSG00000057098	32.3188	1.40335	0.409876	0.000617455	0.0403598
AC153530.2	ENSMUSG00000112766	6.44593	-1.73966	0.508449	0.000622765	0.0405699
Fggy	ENSMUSG00000028573	629.315	1.05215	0.307603	0.000625116	0.0405864
Plin2	ENSMUSG00000028494	2715.51	-1.01311	0.296509	0.000633656	0.0407308
mt-Tt	ENSMUSG00000064371	336.171	-1.50716	0.440979	0.000631394	0.0407308
Gm45424	ENSMUSG00000110341	5.78985	1.73881	0.508807	0.000632187	0.0407308
Scn2a	ENSMUSG00000075318	9.18966	-1.7321	0.507898	0.000648828	0.0415679
Dnah1	ENSMUSG00000019027	12.9254	-1.72538	0.506063	0.000651006	0.0415699
Srebf1	ENSMUSG00000020538	907.8	1.02293	0.300259	0.000657221	0.0416915
Amt	ENSMUSG00000032607	463.831	0.930535	0.273107	0.000656276	0.0416915
Rab3d	ENSMUSG00000019066	110.853	-1.17863	0.346379	0.00066719	0.0419117
H2-Q1	ENSMUSG00000079507	223.524	1.58246	0.464899	0.00066434	0.0419117
Gm43449	ENSMUSG00000106788	16.0781	-1.73877	0.510869	0.000665128	0.0419117
Ildr2	ENSMUSG00000040612	465.894	1.52086	0.447478	0.000676968	0.0423883
Ihh	ENSMUSG00000006538	7.40916	1.72963	0.510347	0.000701152	0.0432035
C8a	ENSMUSG00000035031	2723.38	0.923599	0.272334	0.000695332	0.0432035
Fcrla	ENSMUSG00000038421	11.9719	1.66207	0.490204	0.000697468	0.0432035
AB124611	ENSMUSG00000057191	93.2282	-1.26255	0.372473	0.000699831	0.0432035
Gm27000	ENSMUSG00000097961	26.6203	-1.56624	0.461808	0.00069502	0.0432035
Sgk1	ENSMUSG00000019970	1736.27	-1.0736	0.316879	0.000703916	0.0432107
Gm44532	ENSMUSG00000108869	9.54895	-1.72708	0.509863	0.000705736	0.0432107
Bcl6	ENSMUSG00000022508	183.335	1.30986	0.38688	0.000709971	0.0433176
Pecr	ENSMUSG00000026189	665.192	1.23855	0.3659	0.00071196	0.0433176
Spg20	ENSMUSG00000036580	489.004	0.868359	0.256645	0.000715662	0.0434064
Fst	ENSMUSG00000021765	680.557	-1.28657	0.380419	0.000719668	0.0435129
Idh1	ENSMUSG00000025950	2822.2	0.967933	0.286343	0.000723996	0.0436382
Cyp2a12	ENSMUSG00000060407	2276.62	1.26128	0.373448	0.000731744	0.0439682
Btg3	ENSMUSG00000022863	24.3589	-1.45029	0.429561	0.00073491	0.0440218
Ifi27l2b	ENSMUSG00000021208	40.8249	-1.50707	0.44793	0.000766785	0.0455084
Mzb1	ENSMUSG00000024353	5.0462	1.68773	0.5016	0.000766277	0.0455084
Rad51b	ENSMUSG00000059060	193.603	-1.0413	0.309458	0.000765692	0.0455084
Unc119	ENSMUSG00000002058	151.288	-0.98592	0.293212	0.000772453	0.0455429
Sult2a8	ENSMUSG00000030378	2202.68	1.29422	0.384936	0.000773329	0.0455429
Fbxl21	ENSMUSG00000035509	131.309	1.28868	0.383332	0.000774427	0.0455429
Cyp2c68	ENSMUSG00000074882	1659.64	0.980134	0.292035	0.000790153	0.0463269
Lacc1	ENSMUSG00000044350	271.041	-0.932961	0.278467	0.000807126	0.0471791
Fgl1	ENSMUSG00000031594	3883.22	-1.43885	0.429823	0.000815297	0.0475131
Gm379	ENSMUSG00000093916	46.0663	-1.63501	0.488581	0.000818533	0.0475585
Abhd18	ENSMUSG00000037818	349.148	1.16251	0.347483	0.000821245	0.0475732
Prss35	ENSMUSG00000033491	11.4581	-1.6943	0.506618	0.000824807	0.0476369
Gm19705	ENSMUSG00000097113	25.9059	-1.59692	0.478183	0.000839127	0.0483197
Slc23a1	ENSMUSG00000024354	454.725	0.996517	0.29868	0.000848707	0.048523
Rbm3	ENSMUSG00000031167	123.615	1.20261	0.360501	0.000850117	0.048523
S100g	ENSMUSG00000040808	432.151	-1.67648	0.502797	0.000855139	0.048523
Nr1h4	ENSMUSG00000047638	932.539	1.10645	0.331702	0.000850939	0.048523
Zfp105	ENSMUSG00000057895	39.0775	-1.41498	0.424388	0.00085555	0.048523
5330411O13Rik	ENSMUSG00000108603	10.0466	-1.6931	0.50791	0.000857705	0.048523
Gc	ENSMUSG00000035540	20346.6	0.793813	0.238213	0.000861112	0.0485737
Aqp7	ENSMUSG00000028427	23.0787	-1.50952	0.453469	0.000872099	0.0486815
Bex3	ENSMUSG00000046432	76.3119	-1.41936	0.426491	0.000874719	0.0486815
Ccdc88b	ENSMUSG00000047810	34.794	-1.42782	0.428936	0.000872348	0.0486815
Slc8a1	ENSMUSG00000054640	175.792	-1.18093	0.354959	0.000878012	0.0486815
Orm2	ENSMUSG00000061540	293.941	-1.66952	0.501821	0.000878118	0.0486815
Zfp874a	ENSMUSG00000069206	285.9	1.034	0.310549	0.000869762	0.0486815
9030622O22Rik	ENSMUSG00000086141	251.671	1.09131	0.328148	0.000882082	0.0487615
Mfsd4b1	ENSMUSG00000038522	276.946	1.14642	0.345125	0.000894492	0.0493066
Gm42614	ENSMUSG00000105442	138.94	-1.34157	0.404011	0.000898114	0.0493657
2310034O05Rik	ENSMUSG00000100157	7.35018	-1.69366	0.510934	0.000916969	0.0502592
Gm11400	ENSMUSG00000081208	18.9065	-1.53382	0.463299	0.000930834	0.0507318
Gm45222	ENSMUSG00000109498	301.618	-1.0184	0.30758	0.000929637	0.0507318
Ripk3	ENSMUSG00000022221	32.7085	-1.58244	0.478864	0.00095123	0.0515529
Gm38157	ENSMUSG00000103364	6.08846	-1.68014	0.50832	0.000948792	0.0515529
Slco2b1	ENSMUSG00000030737	237.961	1.54049	0.466761	0.000965545	0.0520373
Gm5093	ENSMUSG00000091742	12.4342	1.67111	0.506249	0.000963563	0.0520373
Iyd	ENSMUSG00000019762	1003.88	0.846329	0.256723	0.00097843	0.0524395
5033403H07Rik	ENSMUSG00000106352	142.634	1.20022	0.36402	0.000976844	0.0524395
Irak3	ENSMUSG00000020227	29.2168	-1.48593	0.451125	0.000988285	0.0525323
Pklr	ENSMUSG00000041237	569.694	1.22166	0.370874	0.000987706	0.0525323
Ksr2	ENSMUSG00000061578	41.6932	-1.45512	0.441772	0.000988306	0.0525323
Spon1	ENSMUSG00000038156	76.1692	-1.07486	0.326607	0.000998344	0.0529204
Iffo1	ENSMUSG00000038271	88.2904	-1.24892	0.379618	0.00100209	0.052974
Soat1	ENSMUSG00000026600	391.473	-1.00048	0.304279	0.00100886	0.0531864
Tmem198b	ENSMUSG00000047090	316.666	0.899105	0.273536	0.00101272	0.053245
Elovl3	ENSMUSG00000038754	10.8791	1.67643	0.510631	0.00102689	0.0538438
Gm15241	ENSMUSG00000087505	6.50177	-1.67548	0.510774	0.00103708	0.0542308
Gm2a	ENSMUSG00000000594	513.406	0.89645	0.273395	0.00104193	0.0543378
Mettl26	ENSMUSG00000025731	465.121	0.942929	0.287709	0.00104777	0.0544954
Lin7a	ENSMUSG00000019906	355.782	1.00777	0.307691	0.00105558	0.0545149
Mep1a	ENSMUSG00000023914	21.7404	-1.60141	0.48898	0.0010566	0.0545149
Slc10a5	ENSMUSG00000058921	1932.02	1.12026	0.341924	0.0010516	0.0545149
Gm34333	ENSMUSG00000105907	7.96275	1.66394	0.508306	0.00106224	0.0546603
A930038B10Rik	ENSMUSG00000097310	65.8433	1.25837	0.384668	0.00107052	0.0549401
Blnk	ENSMUSG00000061132	12.525	1.57659	0.482606	0.00108763	0.0556706
Notch3	ENSMUSG00000038146	85.9788	-1.17075	0.358703	0.00109914	0.0561114
Slc46a3	ENSMUSG00000029650	320.567	1.09141	0.335209	0.00113026	0.0570974
Gpnmb	ENSMUSG00000029816	9.88731	-1.65686	0.508695	0.00112564	0.0570974
Adrb2	ENSMUSG00000045730	212.635	-1.05886	0.325171	0.00112872	0.0570974
Gm15753	ENSMUSG00000082088	22.675	-1.54765	0.475095	0.00112377	0.0570974
Sqor	ENSMUSG00000005803	1347.94	1.22485	0.376384	0.00113693	0.0571682
Ugt2b1	ENSMUSG00000035836	2489.59	1.20133	0.369175	0.00113757	0.0571682
Rbm3-ps	ENSMUSG00000099875	394.673	-1.04173	0.320287	0.00114398	0.0573414
Spata7	ENSMUSG00000021007	66.7288	-1.23287	0.379556	0.00116147	0.0579176
Map1b	ENSMUSG00000052727	78.8965	-1.20675	0.371473	0.00115996	0.0579176
Gm44570	ENSMUSG00000109194	33.1589	1.44567	0.446059	0.0011912	0.0592285
AC147639.2	ENSMUSG00000114841	5.80692	-1.64574	0.507891	0.00119388	0.0592285
Gm13535	ENSMUSG00000084292	33.8112	-1.50757	0.465409	0.00119848	0.0593048
Msrb1	ENSMUSG00000075705	1121.83	1.00453	0.310423	0.00121221	0.0598311
Sgms1	ENSMUSG00000040451	656.896	-0.890769	0.275406	0.00121903	0.0600148
Aldh18a1	ENSMUSG00000025007	51.9035	-1.33954	0.41443	0.00122824	0.0601621
Dnajc12	ENSMUSG00000036764	770.394	-1.65167	0.510917	0.00122604	0.0601621
Igll1	ENSMUSG00000075370	5.81758	1.63232	0.506179	0.00126067	0.0615945
Flnc	ENSMUSG00000068699	23.8706	-1.58549	0.492062	0.00127238	0.0620101
Cfhr1	ENSMUSG00000057037	1309.49	0.922625	0.286436	0.00127724	0.0620904
Gm5524	ENSMUSG00000101514	320.53	1.04598	0.324892	0.00128428	0.0622763
Slc34a2	ENSMUSG00000029188	18.3804	1.47033	0.45707	0.00129604	0.0625878
Hist2h2be	ENSMUSG00000068854	81.3498	1.27611	0.396725	0.00129717	0.0625878
Rnf32	ENSMUSG00000029130	32.3152	-1.30161	0.404876	0.00130517	0.0628171
Ccdc3	ENSMUSG00000026676	80.6171	-1.21295	0.377425	0.00131009	0.0628974
Plekhf1	ENSMUSG00000074170	98.3074	1.08739	0.338494	0.00131621	0.0630345
Tnfrsf12a	ENSMUSG00000023905	94.8571	-1.32452	0.412612	0.0013269	0.0630882
Ppp1r3b	ENSMUSG00000046794	3864.41	1.45547	0.453313	0.00132391	0.0630882
AC122295.1	ENSMUSG00000113668	275.181	1.15704	0.360444	0.00132711	0.0630882
Id2	ENSMUSG00000020644	915.368	-1.37667	0.429053	0.00133376	0.063249
D430041D05Rik	ENSMUSG00000068373	5.59183	-1.62453	0.506703	0.00134555	0.0636522
Derl2	ENSMUSG00000018442	857.236	0.811828	0.253533	0.00136447	0.0643895
Serpina1c	ENSMUSG00000079015	4996.65	1.15057	0.359478	0.00137109	0.0645445
Pipox	ENSMUSG00000017453	1701.47	0.867924	0.271488	0.00138904	0.0650732
Ccl2	ENSMUSG00000035385	28.219	-1.6279	0.509137	0.00138684	0.0650732
Esr1	ENSMUSG00000019768	1121.82	1.19195	0.373363	0.00141057	0.0658878
Ribc1	ENSMUSG00000025257	42.7776	-1.3129	0.411319	0.00141324	0.0658878
Fgf21	ENSMUSG00000030827	49.4222	-1.47514	0.462352	0.00142016	0.0660509
Adam2	ENSMUSG00000022039	7.13816	-1.6243	0.510097	0.00145108	0.0671663
Gm37320	ENSMUSG00000104324	38.5136	1.36551	0.428739	0.00144778	0.0671663
AC153150.1	ENSMUSG00000114512	16.9708	1.58655	0.498353	0.0014546	0.0671686
Gm8941	ENSMUSG00000097426	49.5104	1.56327	0.491549	0.00147124	0.0677751
Clca3a1	ENSMUSG00000056025	209.619	-1.03431	0.326442	0.0015326	0.0704333
Mug1	ENSMUSG00000059908	3192.04	1.61619	0.510201	0.00153622	0.0704333
Pax5	ENSMUSG00000014030	23.618	1.49236	0.471421	0.00154729	0.0707731
Cnot8	ENSMUSG00000020515	293.348	0.946228	0.299126	0.00155985	0.0711191
Amigo2	ENSMUSG00000048218	202.464	-0.927524	0.293254	0.00156221	0.0711191
Pim1	ENSMUSG00000024014	193.481	-1.2557	0.397242	0.00157204	0.0713988
Trim6	ENSMUSG00000072244	16.9277	-1.60221	0.507364	0.00158901	0.0720005
Neil2	ENSMUSG00000035121	14.6718	-1.55701	0.49322	0.00159496	0.0721011
Il18bp	ENSMUSG00000070427	392.528	-1.38296	0.438604	0.00161551	0.0728597
Cela1	ENSMUSG00000023031	85.5398	1.45126	0.460842	0.00163743	0.0731862
Scd1	ENSMUSG00000037071	401.083	0.952461	0.302587	0.00164544	0.0731862
Kyat1	ENSMUSG00000039648	230.803	1.2211	0.38753	0.00162717	0.0731862
Saa4	ENSMUSG00000040017	2881.22	1.27943	0.406275	0.00163732	0.0731862
Fam35a	ENSMUSG00000041471	1108.73	1.26829	0.402876	0.00164336	0.0731862
Gm45776	ENSMUSG00000110520	25.2162	1.45613	0.462577	0.00164464	0.0731862
Magix	ENSMUSG00000031147	111.424	1.15832	0.368149	0.00165336	0.0733697
Phf11b	ENSMUSG00000091649	6.21017	-1.60176	0.50929	0.00166043	0.0735148
Gtf2ird1	ENSMUSG00000023079	118.194	-1.0939	0.347953	0.00166768	0.0736672
Cd79b	ENSMUSG00000040592	22.3994	1.46458	0.466289	0.00168409	0.0742226
Snai2	ENSMUSG00000022676	63.6039	1.13117	0.360282	0.00169131	0.0742319
Gm14328	ENSMUSG00000095419	49.5496	-1.53333	0.488389	0.00169197	0.0742319
Fam214a	ENSMUSG00000034858	1221.46	1.25332	0.399324	0.00169751	0.0743063
C230096K16Rik	ENSMUSG00000106205	119.344	-1.15999	0.369859	0.00171096	0.074726
Pparg	ENSMUSG00000000440	147.963	-1.11537	0.356427	0.00175218	0.0761826
Cyp2r1	ENSMUSG00000030670	84.315	1.05358	0.336616	0.00174846	0.0761826
Gm15856	ENSMUSG00000086527	20.8921	-1.57828	0.504776	0.00176788	0.0766928
Anks4b	ENSMUSG00000030909	693.629	0.983157	0.315153	0.00181083	0.0783803
Igf1r	ENSMUSG00000005533	325.397	-0.892898	0.286408	0.00182348	0.0787516
Mefv	ENSMUSG00000022534	23.2469	-1.56495	0.502248	0.00183387	0.078927
Atg4c	ENSMUSG00000028550	261.26	0.986624	0.316672	0.0018357	0.078927
Gstm3	ENSMUSG00000004038	12.9192	1.55181	0.498679	0.0018592	0.0792331
Ormdl1	ENSMUSG00000026097	180.154	1.06593	0.3425	0.00185692	0.0792331
Exph5	ENSMUSG00000034584	343.388	1.16984	0.37581	0.00185284	0.0792331
Ifi206	ENSMUSG00000037849	12.6089	-1.59091	0.51096	0.00184837	0.0792331
Gm26776	ENSMUSG00000097770	70.0144	-1.23189	0.39598	0.00186462	0.0792894
Gm16023	ENSMUSG00000086682	166.021	1.02625	0.330235	0.00188593	0.0800199
Acsm1	ENSMUSG00000033533	1216.66	0.917527	0.295386	0.00189508	0.0802318
Spsb4	ENSMUSG00000046997	13.0831	1.52895	0.492869	0.00192119	0.0811598
Uggt2	ENSMUSG00000042104	100.188	-1.0168	0.327846	0.0019258	0.0811774
Dcun1d2	ENSMUSG00000038506	192.517	0.922144	0.29752	0.00193887	0.0813736
AC167669.2	ENSMUSG00000114247	74.3156	1.22633	0.395585	0.00193492	0.0813736
Cmc2	ENSMUSG00000014633	56.0838	1.08459	0.350168	0.00195256	0.0817707
Gcat	ENSMUSG00000006378	586.389	0.779198	0.251709	0.00196392	0.0818336
Rps3a2	ENSMUSG00000062611	4.93311	1.56469	0.505549	0.00196789	0.0818336
Zfp456	ENSMUSG00000078995	29.7923	1.29862	0.419644	0.00197098	0.0818336
Gm26788	ENSMUSG00000096992	60.9928	-1.08352	0.349971	0.00196132	0.0818336
Fam25c	ENSMUSG00000043681	57.7104	1.34329	0.434257	0.00197936	0.0820055
H2-Q5	ENSMUSG00000055413	18.8419	-1.47906	0.478794	0.00200744	0.0829913
Fpr2	ENSMUSG00000052270	40.6454	-1.54529	0.500371	0.00201311	0.0830482
Myo15b	ENSMUSG00000034427	31.1636	-1.30235	0.421865	0.00202093	0.0831935
Fars2	ENSMUSG00000021420	2589.71	0.835102	0.270932	0.00205389	0.0841919
Hcn3	ENSMUSG00000028051	180.644	1.13681	0.368799	0.00205291	0.0841919
Ugt2b5	ENSMUSG00000054630	1394.02	0.927379	0.301078	0.00206864	0.0842707
Sult2a1	ENSMUSG00000078798	6100.34	0.978506	0.31768	0.00206887	0.0842707
Gm45714	ENSMUSG00000109866	33.1143	-1.34177	0.435461	0.00206122	0.0842707
Zfp780b	ENSMUSG00000063047	163.425	0.906221	0.294315	0.00207634	0.0843972
Fndc5	ENSMUSG00000001334	22.8507	1.38135	0.448744	0.00208213	0.0844549
Ltf	ENSMUSG00000032496	30.5165	1.26213	0.411065	0.0021378	0.0865316
Unc13b	ENSMUSG00000028456	205.803	-1.019	0.332099	0.00215228	0.0869358
G0s2	ENSMUSG00000009633	566.019	-1.30738	0.426696	0.00218423	0.0871352
Slc15a3	ENSMUSG00000024737	179.443	-1.18319	0.385968	0.00217293	0.0871352
Chac1	ENSMUSG00000027313	64.0234	1.36004	0.443581	0.00216915	0.0871352
Gstm2	ENSMUSG00000040562	60.1036	1.21717	0.397239	0.00218348	0.0871352
Ces2a	ENSMUSG00000055730	1152.9	1.13678	0.370963	0.00218113	0.0871352
Gm37769	ENSMUSG00000103642	7.90239	1.52763	0.498478	0.00217971	0.0871352
Arl4a	ENSMUSG00000047446	1274.32	-0.953908	0.311737	0.0022135	0.0881212
Kat6b-ps1	ENSMUSG00000099400	41.8874	1.51868	0.4966	0.00222711	0.0884806
1810011O10Rik	ENSMUSG00000056313	712.609	0.864491	0.283141	0.00226404	0.0897636
Neurl1a	ENSMUSG00000006435	15.9634	-1.45723	0.477528	0.00227614	0.0900587
Mlkl	ENSMUSG00000012519	108.037	-1.40815	0.461982	0.00230312	0.090204
Hk3	ENSMUSG00000025877	95.6211	-1.39601	0.457772	0.00229169	0.090204
Rdh10	ENSMUSG00000025921	277.325	0.892641	0.292817	0.00230019	0.090204
Fam136a	ENSMUSG00000057497	582.006	0.788636	0.258724	0.00230236	0.090204
1110002J07Rik	ENSMUSG00000097134	17.9486	1.47183	0.482545	0.0022873	0.090204
Nr4a2	ENSMUSG00000026826	14.1153	-1.46535	0.481084	0.00231964	0.0903362
Lmcd1	ENSMUSG00000057604	17.2786	-1.45993	0.479323	0.00232046	0.0903362
Gm18860	ENSMUSG00000110569	191.029	1.03599	0.340136	0.0023205	0.0903362
P2rx7	ENSMUSG00000029468	77.169	-1.09937	0.361613	0.00236445	0.0918624
Muc4	ENSMUSG00000079620	10.271	-1.54328	0.507895	0.00237687	0.0921595
Gpx1	ENSMUSG00000063856	14306.2	1.09862	0.361807	0.0023935	0.0926191
Gm44863	ENSMUSG00000109416	5.04817	-1.49617	0.493106	0.00241203	0.0931498
Acy3	ENSMUSG00000024866	126.243	0.955032	0.315259	0.00245075	0.0943642
Gm6382	ENSMUSG00000082675	1115.63	-1.04167	0.343894	0.00245324	0.0943642
Ggct	ENSMUSG00000002797	170.402	1.12572	0.371873	0.00246864	0.0943936
Spic	ENSMUSG00000004359	84.157	-1.12039	0.369976	0.00245948	0.0943936
CT009757.7	ENSMUSG00000114104	120.918	1.17038	0.386609	0.0024675	0.0943936
H3f3b	ENSMUSG00000016559	1920.82	-0.781196	0.25835	0.00249629	0.095055
Pacs2	ENSMUSG00000021143	272.874	-1.05651	0.34946	0.00250067	0.095055
Sh3pxd2b	ENSMUSG00000040711	109.76	-0.990726	0.327618	0.00249436	0.095055
Cyp2c55	ENSMUSG00000025002	74.1729	1.48772	0.492499	0.00252146	0.0956572
Inhba	ENSMUSG00000041324	236.533	1.09063	0.361225	0.00253385	0.0959393
C330018D20Rik	ENSMUSG00000024592	150.745	0.907609	0.300834	0.00255311	0.0964796
Ptprd	ENSMUSG00000028399	2587.9	1.13303	0.375931	0.00257895	0.0972661
Timp1	ENSMUSG00000001131	8.27676	-1.49618	0.497224	0.00262052	0.0980692
Map2	ENSMUSG00000015222	83.8767	-1.05512	0.350579	0.00261546	0.0980692
Ppfibp1	ENSMUSG00000016487	717.31	-0.7504	0.24931	0.00261328	0.0980692
Hnmt	ENSMUSG00000026986	51.6218	1.14016	0.37882	0.0026145	0.0980692
Gm12909	ENSMUSG00000085404	10.7394	1.53485	0.510369	0.0026355	0.0984395
BC016579	ENSMUSG00000033187	75.1606	-1.17569	0.39112	0.00264739	0.0986932
Crat	ENSMUSG00000026853	309.752	-1.0311	0.343194	0.00266097	0.0990084
Tmem86a	ENSMUSG00000010307	130.331	-1.05825	0.352451	0.00267731	0.0992348
4933423P22Rik	ENSMUSG00000085471	65.1224	-1.05679	0.351924	0.00267417	0.0992348
Npr3	ENSMUSG00000022206	479.17	-1.23482	0.411599	0.00269932	0.0998593
AC159314.1	ENSMUSG00000110790	107.273	-1.30256	0.434327	0.00270848	0.100007
Gm2115	ENSMUSG00000097789	133.584	-1.14593	0.382222	0.00271692	0.100128
9830144P21Rik	ENSMUSG00000087528	126.124	-1.06857	0.356784	0.00274449	0.100951
Mep1b	ENSMUSG00000024313	4.47278	-1.47348	0.492699	0.00278395	0.101248
Sp100	ENSMUSG00000026222	91.6881	-1.15564	0.38616	0.00276563	0.101248
Dmpk	ENSMUSG00000030409	152.056	-0.892847	0.298295	0.00276097	0.101248
Id1	ENSMUSG00000042745	97.104	-1.14571	0.382968	0.00277458	0.101248
Flrt2	ENSMUSG00000047414	73.4438	-1.22327	0.408997	0.00278151	0.101248
1810017P11Rik	ENSMUSG00000106838	9.53087	1.52793	0.510887	0.00278301	0.101248
Reps1	ENSMUSG00000019854	270.993	-1.12859	0.377536	0.00279566	0.101483
Hopxos	ENSMUSG00000087541	11.0878	1.52669	0.51096	0.00280926	0.101786
Gm16793	ENSMUSG00000097357	33.7017	1.26701	0.424272	0.00282371	0.102118
Gm8883	ENSMUSG00000099707	299.968	0.884493	0.296367	0.00284086	0.102546
Gfra2	ENSMUSG00000022103	68.4283	-1.07903	0.361945	0.0028712	0.103449
Pdk4	ENSMUSG00000019577	893.033	-1.2285	0.412326	0.00288783	0.103482
Dpp4	ENSMUSG00000035000	1008.49	0.848743	0.284871	0.00288817	0.103482
Ccdc148	ENSMUSG00000036641	60.0875	-1.16832	0.392109	0.00288633	0.103482
Narf	ENSMUSG00000000056	1022.01	1.16172	0.390366	0.00292065	0.104216
D230017M19Rik	ENSMUSG00000097131	96.096	1.25011	0.420129	0.00292481	0.104216
Gm44079	ENSMUSG00000108141	6.90884	-1.51862	0.510262	0.00291876	0.104216
Cdh3	ENSMUSG00000061048	19.3032	-1.45867	0.490873	0.00296268	0.105371
Ap3m1-ps	ENSMUSG00000094683	569.159	0.916842	0.308685	0.00297648	0.105668
Mcoln2	ENSMUSG00000011008	20.2296	-1.47586	0.497072	0.00298663	0.105761
Cyb561	ENSMUSG00000019590	91.9089	-1.36727	0.460551	0.00299004	0.105761
Ulk2	ENSMUSG00000004798	803.612	0.883873	0.297786	0.00299601	0.105779
Gm30784	ENSMUSG00000107516	62.0805	1.13803	0.383574	0.0030081	0.106012
Bsg	ENSMUSG00000023175	3938.99	0.836291	0.282019	0.00302313	0.106348
Uck1	ENSMUSG00000002550	168.71	1.07302	0.361974	0.00303311	0.106505
Wif1	ENSMUSG00000020218	90.2558	-1.05157	0.35486	0.00304334	0.106671
Acadsb	ENSMUSG00000030861	1736.81	0.901815	0.304612	0.00307104	0.107448
E330040D14Rik	ENSMUSG00000104025	36.8825	1.16633	0.394439	0.00310719	0.108484
AC164176.1	ENSMUSG00000110781	19.0618	1.32431	0.447938	0.00311188	0.108484
Stim2	ENSMUSG00000039156	423.439	0.904427	0.306193	0.0031391	0.109236
Slc23a2	ENSMUSG00000027340	720.533	-0.917477	0.310931	0.00317012	0.110118
Mfsd1	ENSMUSG00000027775	720.028	0.782812	0.265734	0.00322074	0.111675
Capn5	ENSMUSG00000035547	61.4363	-1.09922	0.373606	0.00325904	0.1126
Gm38283	ENSMUSG00000104332	31.5288	-1.35969	0.462099	0.00325651	0.1126
Gm23287	ENSMUSG00000096280	10.0079	-1.49935	0.510045	0.00328603	0.11333
Tmem41a	ENSMUSG00000022856	59.2982	-1.02221	0.34801	0.00331093	0.113583
Lrrc32	ENSMUSG00000090958	262.842	-0.978217	0.33297	0.00330488	0.113583
Gm28557	ENSMUSG00000100235	40.4106	1.14208	0.388821	0.00331097	0.113583
Mpzl1	ENSMUSG00000026566	360.738	-0.973507	0.331706	0.00333707	0.113872
Trpc1	ENSMUSG00000032839	47.078	-1.16146	0.395612	0.00332642	0.113872
Gm37163	ENSMUSG00000104515	18.8369	-1.30549	0.444752	0.00333208	0.113872
Gpr12	ENSMUSG00000041468	4.81827	1.47404	0.502357	0.00334354	0.113892
Gda	ENSMUSG00000058624	646.029	1.11983	0.381757	0.00335316	0.114019
Atp8a2	ENSMUSG00000021983	45.5939	-1.31622	0.448811	0.0033604	0.114065
Slc25a22	ENSMUSG00000019082	888.444	-1.18672	0.405096	0.00339537	0.11505
Cfhr2	ENSMUSG00000033898	2192.21	0.707364	0.241553	0.00340718	0.115248
Frk	ENSMUSG00000019779	184.788	0.929227	0.317598	0.00343578	0.116013
Fmn2	ENSMUSG00000028354	12.4185	-1.4185	0.484981	0.00344619	0.116162
Il22ra1	ENSMUSG00000037157	62.9573	-1.09445	0.37446	0.00346958	0.116747
Gas2	ENSMUSG00000030498	278.788	1.10232	0.377347	0.00348646	0.117111
Tbc1d8	ENSMUSG00000003134	580.735	-1.05309	0.360853	0.00351897	0.117998
4930581F22Rik	ENSMUSG00000070315	419.795	0.861293	0.295468	0.00355668	0.119057
Fbxo21	ENSMUSG00000032898	658.276	-1.01363	0.348032	0.003586	0.119624
Myo5c	ENSMUSG00000033590	25.759	1.28156	0.440016	0.00358501	0.119624
Gm26714	ENSMUSG00000097654	198.905	0.854009	0.293309	0.00359542	0.119732
Klf17	ENSMUSG00000048626	10.1426	1.48571	0.51039	0.00360359	0.119798
Laptm5	ENSMUSG00000028581	167.163	-0.990118	0.340245	0.00361412	0.119897
Gprin3	ENSMUSG00000045441	974.261	0.850953	0.292465	0.00361897	0.119897
Gm9930	ENSMUSG00000053980	22.9442	-1.38031	0.47465	0.00363689	0.120102
Gm19719	ENSMUSG00000107317	36.1797	-1.27594	0.438771	0.00363758	0.120102
Pbld1	ENSMUSG00000112129	1487.26	0.997955	0.343311	0.00365083	0.120334
Pm20d1	ENSMUSG00000042251	533.303	1.0968	0.377561	0.00367311	0.120696
Mgam	ENSMUSG00000068587	534.79	0.850822	0.292897	0.00367428	0.120696
Clec2d	ENSMUSG00000030157	1675.71	1.13386	0.390593	0.00369709	0.121239
Parp3	ENSMUSG00000023249	149.325	-1.15159	0.396827	0.00370788	0.121388
Lgals4	ENSMUSG00000053964	66.805	-1.10104	0.379546	0.00372049	0.121595
8430419K02Rik	ENSMUSG00000085743	4.52226	-1.45426	0.501591	0.00374004	0.122027
Tshz2	ENSMUSG00000047907	306.099	-0.970153	0.334701	0.00374876	0.122106
Dclk2	ENSMUSG00000028078	55.1517	-1.00307	0.346292	0.00377231	0.122667
Actr6	ENSMUSG00000019948	124.773	0.948901	0.327746	0.00378881	0.122682
Tff1	ENSMUSG00000024032	24.3316	1.23276	0.425825	0.00379179	0.122682
A730036I17Rik	ENSMUSG00000056738	11.7779	-1.45915	0.503982	0.00378871	0.122682
Kcnrg	ENSMUSG00000046168	13.2615	1.42443	0.492248	0.00380709	0.122971
Haao	ENSMUSG00000000673	973.217	0.829653	0.286768	0.00381439	0.123001
Apobec3	ENSMUSG00000009585	67.3295	-1.20027	0.415221	0.00384408	0.123752
Gm12354	ENSMUSG00000086071	52.4376	1.22386	0.423756	0.00387532	0.124551
Hopx	ENSMUSG00000059325	82.8585	1.3688	0.474566	0.00392259	0.125861
Dnah11	ENSMUSG00000018581	46.1807	1.27394	0.442079	0.00395534	0.126531
Gm12002	ENSMUSG00000086584	16.4287	1.3483	0.467899	0.00395656	0.126531
Cyp1b1	ENSMUSG00000024087	23.39	-1.28076	0.444829	0.00398649	0.127278
Sema4c	ENSMUSG00000026121	124.079	-0.940713	0.327057	0.00402371	0.128255
Gab2	ENSMUSG00000004508	156.439	-0.876413	0.305192	0.00408303	0.12864
Il1rap	ENSMUSG00000022514	2412.99	0.825257	0.287352	0.00407959	0.12864
Ms4a6d	ENSMUSG00000024679	60.9385	-1.30631	0.454964	0.00408866	0.12864
Ccne2	ENSMUSG00000028212	181.211	0.953342	0.332034	0.00408897	0.12864
Ugt2b34	ENSMUSG00000029260	5373.53	0.908875	0.316269	0.00405641	0.12864
AI182371	ENSMUSG00000035875	1483.31	0.770313	0.268097	0.00406255	0.12864
1700080G11Rik	ENSMUSG00000086771	5.29267	1.45919	0.508021	0.00407506	0.12864
1700071M16Rik	ENSMUSG00000090307	30.9422	-1.15595	0.402139	0.0040467	0.12864
Pde1c	ENSMUSG00000004347	43.5374	-1.27238	0.443713	0.00413637	0.12992
Aim2	ENSMUSG00000037860	66.011	-0.976667	0.340682	0.00414649	0.130026
Urad	ENSMUSG00000075543	390.164	1.15309	0.402644	0.00418597	0.130946
Naip6	ENSMUSG00000078942	47.805	-1.05	0.366679	0.00418936	0.130946
Dnajb3	ENSMUSG00000081984	13.2941	-1.37784	0.481355	0.0042043	0.131201
Hacl1	ENSMUSG00000021884	2270.76	0.995409	0.348151	0.00424809	0.13125
Srbd1	ENSMUSG00000024135	152.397	0.903099	0.315654	0.0042225	0.13125
Ttc23	ENSMUSG00000030555	316.36	0.783502	0.274015	0.00424518	0.13125
Rdh7	ENSMUSG00000040134	7567.92	0.845747	0.295847	0.00425335	0.13125
Sh2d4a	ENSMUSG00000053886	121.591	0.881437	0.308142	0.00422985	0.13125
Gm16121	ENSMUSG00000087606	78.874	1.25605	0.439043	0.00422468	0.13125
AC122317.3	ENSMUSG00000112895	10.9692	-1.43114	0.500493	0.00424353	0.13125
Clec4n	ENSMUSG00000023349	135.215	-1.06324	0.372217	0.00428334	0.131448
Lcn2	ENSMUSG00000026822	761.537	-1.44602	0.506296	0.00428919	0.131448
Ocstamp	ENSMUSG00000027670	45.3777	-1.30156	0.455507	0.00427142	0.131448
Dnah17	ENSMUSG00000033987	26.0276	-1.19967	0.420093	0.00429373	0.131448
Mpeg1	ENSMUSG00000046805	1734.06	-1.25724	0.440153	0.00428501	0.131448
Gm42716	ENSMUSG00000105264	11.5933	-1.44333	0.505527	0.00430229	0.131502
Krt18	ENSMUSG00000023043	1105.88	-1.14918	0.402795	0.00433085	0.131543
Mmaa	ENSMUSG00000037022	166.655	0.923203	0.323587	0.00433046	0.131543
Gm5834	ENSMUSG00000085867	527.111	0.910521	0.319112	0.00432687	0.131543
AC154597.1	ENSMUSG00000114196	8.69947	-1.44838	0.507548	0.00432164	0.131543
Gm37370	ENSMUSG00000102503	26.8278	-1.19098	0.417579	0.0043429	0.131703
Hes1	ENSMUSG00000022528	122.23	-1.04264	0.365867	0.00437487	0.132258
Nr0b2	ENSMUSG00000037583	561.522	-0.890264	0.31239	0.00437401	0.132258
9030619P08Rik	ENSMUSG00000053168	683.172	0.91892	0.32257	0.00438914	0.132276
Gm15542	ENSMUSG00000083396	477.29	0.85765	0.301011	0.00438245	0.132276
Lrp3	ENSMUSG00000001802	196.714	1.02304	0.359372	0.004417	0.132908
Akr1c6	ENSMUSG00000021210	4361.11	0.923441	0.32464	0.00444803	0.133634
Gstk1	ENSMUSG00000029864	351.585	0.862873	0.303424	0.00445817	0.133717
Zan	ENSMUSG00000079173	7.13059	-1.43635	0.505168	0.0044646	0.133717
Per3	ENSMUSG00000028957	408.228	1.00569	0.353997	0.00449801	0.134509
Afmid	ENSMUSG00000017718	112.18	1.17987	0.415611	0.00452714	0.134756
Depdc7	ENSMUSG00000027173	266.58	1.02678	0.361671	0.00452577	0.134756
Nbea	ENSMUSG00000027799	295.016	-0.986387	0.347362	0.00451629	0.134756
Gm38146	ENSMUSG00000103163	11.3434	-1.41651	0.499725	0.00458861	0.136375
Rnf213	ENSMUSG00000070327	3569.06	-1.22388	0.431851	0.00459659	0.136403
AC159886.4	ENSMUSG00000111580	20.2804	-1.31147	0.462948	0.00461329	0.136689
Ces2e	ENSMUSG00000031886	927.691	0.912396	0.322182	0.0046268	0.13688
Epb41l1	ENSMUSG00000027624	61.9685	-1.05942	0.374579	0.0046795	0.138227
Neurl3	ENSMUSG00000047180	117.382	-1.14585	0.405326	0.00469899	0.138592
Nlrp1b	ENSMUSG00000070390	24.1365	-1.30246	0.461809	0.00479711	0.14127
Gm37403	ENSMUSG00000103320	9.89146	1.43198	0.507823	0.00480477	0.141281
Sar1b	ENSMUSG00000020386	1045.74	0.886876	0.314577	0.00481342	0.14132
AC140449.1	ENSMUSG00000111777	18.7379	-1.32522	0.470216	0.0048275	0.141519
Alb	ENSMUSG00000029368	467349	0.785444	0.278773	0.0048398	0.141665
Ccdc151	ENSMUSG00000039632	11.4853	1.43772	0.510498	0.00485786	0.141979
Bdh2	ENSMUSG00000028167	6.61361	1.43826	0.510951	0.00487972	0.142297
Ddo	ENSMUSG00000063428	161.875	0.991993	0.352443	0.00488346	0.142297
Ablim2	ENSMUSG00000029095	37.0283	-1.14871	0.408378	0.00491021	0.142488
Icam1	ENSMUSG00000037405	353.37	-1.15689	0.411305	0.0049121	0.142488
CT030035.1	ENSMUSG00000114425	5.76991	-1.43489	0.510032	0.00490295	0.142488
Ehd4	ENSMUSG00000027293	232.396	-0.965586	0.343407	0.00492673	0.142698
Lhx2	ENSMUSG00000000247	70.8971	-1.00185	0.356692	0.00497356	0.143825
Pld4	ENSMUSG00000052160	127.049	-0.946353	0.336985	0.0049805	0.143825
Fxyd6	ENSMUSG00000066705	14.4725	-1.41442	0.504367	0.0050419	0.145381
Pls3	ENSMUSG00000016382	759.399	0.957994	0.341938	0.00508401	0.146377
Smpd3	ENSMUSG00000031906	51.2898	-1.06375	0.379837	0.00510162	0.146666
Xk	ENSMUSG00000015342	83.3957	0.928666	0.331833	0.0051326	0.147119
Gm26883	ENSMUSG00000096972	279.502	-0.978264	0.3495	0.00512552	0.147119
Gm38155	ENSMUSG00000104245	56.1469	-1.00976	0.360889	0.0051421	0.147174
Hsd3b1	ENSMUSG00000027871	269.198	0.968962	0.346439	0.00515926	0.147447
Cpb2	ENSMUSG00000021999	1262.95	0.870306	0.311323	0.00518181	0.147592
Galm	ENSMUSG00000035473	614.735	0.802334	0.287043	0.00518723	0.147592
Dusp8	ENSMUSG00000037887	15.6559	-1.35763	0.485628	0.00518022	0.147592
Acot2	ENSMUSG00000021226	112.109	-1.01523	0.363303	0.00519866	0.1477
Bphl	ENSMUSG00000038286	607.85	0.943677	0.337771	0.00520865	0.147767
Hist1h4i	ENSMUSG00000060639	146.308	1.12885	0.404192	0.00522451	0.147945
Gm45223	ENSMUSG00000109429	380.04	-0.854166	0.305878	0.00523021	0.147945
Cers2	ENSMUSG00000015714	1262.8	0.804701	0.288219	0.00523876	0.14797
Kirrel3	ENSMUSG00000032036	31.4368	-1.12437	0.403015	0.00527268	0.148711
Amy1	ENSMUSG00000074264	1907.83	0.85358	0.306051	0.00528692	0.148896
Itih1	ENSMUSG00000006529	5457.52	0.850197	0.304905	0.00529686	0.148959
Slc11a1	ENSMUSG00000026177	141.829	-1.10305	0.395855	0.00532821	0.149623
Spry4	ENSMUSG00000024427	464.129	1.04205	0.374032	0.00533623	0.149631
Prss36	ENSMUSG00000070371	25.0272	1.24799	0.448063	0.00534792	0.149742
Map4k4	ENSMUSG00000026074	451.251	-0.773138	0.277635	0.0053573	0.149788
Gm43300	ENSMUSG00000105572	111.383	-0.995736	0.358155	0.00543285	0.151681
P4ha1	ENSMUSG00000019916	249.862	0.794796	0.286012	0.00545457	0.151885
Rbms1	ENSMUSG00000026970	862.841	-0.817088	0.294043	0.00545585	0.151885
Spink1	ENSMUSG00000024503	13.0581	-1.41554	0.510106	0.00552021	0.153456
St3gal4	ENSMUSG00000032038	769.007	0.801788	0.289026	0.00553539	0.153657
Cebpg	ENSMUSG00000056216	1145.49	0.680492	0.245447	0.00556348	0.154215
Terc	ENSMUSG00000064796	155.54	0.888041	0.320367	0.00557211	0.154234
Gm7816	ENSMUSG00000083261	328.14	0.927641	0.335231	0.00565445	0.156289
Timmdc1	ENSMUSG00000002846	158.159	0.877945	0.317388	0.00567205	0.156552
Aldoc	ENSMUSG00000017390	50.9889	-1.23084	0.445114	0.00568849	0.156645
Usp18	ENSMUSG00000030107	222.88	-1.17806	0.426056	0.0056916	0.156645
Adipor2	ENSMUSG00000030168	3876.36	0.82731	0.29962	0.00575899	0.157676
Cish	ENSMUSG00000032578	182.591	1.15284	0.417387	0.00574405	0.157676
Afp	ENSMUSG00000054932	2940.91	-1.40518	0.508931	0.00576166	0.157676
Igf1os	ENSMUSG00000058934	41.4883	1.26236	0.457127	0.00575337	0.157676
Cebpa	ENSMUSG00000034957	2277.26	1.15575	0.418873	0.00579461	0.158353
P2ry4	ENSMUSG00000044359	397.576	1.10161	0.399669	0.00584597	0.159484
Scn3a	ENSMUSG00000057182	46.4697	-1.10358	0.400439	0.00585247	0.159484
Slc16a12	ENSMUSG00000009378	1460.58	0.869897	0.315867	0.00588731	0.159674
Tnfaip2	ENSMUSG00000021281	329.027	-0.913402	0.331688	0.0058908	0.159674
Fahd1	ENSMUSG00000045316	408.171	0.735884	0.267234	0.00589244	0.159674
Acnat2	ENSMUSG00000060317	782.838	1.11157	0.403542	0.00587758	0.159674
Gm5350	ENSMUSG00000098106	17.6003	1.34718	0.489452	0.0059154	0.160071
Ly6c1	ENSMUSG00000079018	6.03995	-1.39183	0.505977	0.00594554	0.160663
Scd2	ENSMUSG00000025203	357.459	-0.836557	0.304196	0.0059584	0.160785
Fyb	ENSMUSG00000022148	98.9443	-1.11307	0.404894	0.00597693	0.161061
mt-Tm	ENSMUSG00000064344	53.4923	1.12436	0.40913	0.00599292	0.161267
Plac8	ENSMUSG00000029322	130.675	-1.264	0.460036	0.00600327	0.161321
Dsc2	ENSMUSG00000024331	1264.36	0.846295	0.308152	0.00602622	0.161467
Ndufaf1	ENSMUSG00000027305	247.571	0.776376	0.282736	0.00603375	0.161467
Gm13459	ENSMUSG00000083973	5.31682	-1.39196	0.506883	0.00603068	0.161467
Slc29a1	ENSMUSG00000023942	1329.66	0.905621	0.330034	0.00606906	0.162162
Hsbp1l1	ENSMUSG00000078963	28.323	-1.22622	0.446932	0.00607645	0.162162
9330159M07Rik	ENSMUSG00000097177	21.4569	-1.20876	0.440657	0.00608647	0.162205
Casc4	ENSMUSG00000060227	253.44	-0.801259	0.292198	0.00610342	0.162433
Ntf3	ENSMUSG00000049107	18.4875	-1.37023	0.500113	0.00614691	0.163366
Fnip2	ENSMUSG00000061175	474.817	0.832556	0.304241	0.00620969	0.164808
Gm29397	ENSMUSG00000101309	25.5321	1.25672	0.459338	0.00622039	0.164866
Itga6	ENSMUSG00000027111	241.839	0.980543	0.358471	0.00623142	0.164932
Dmrt2	ENSMUSG00000048138	5.64776	-1.38451	0.506773	0.00629475	0.166381
Lect2	ENSMUSG00000021539	2147.8	0.973063	0.356336	0.00631916	0.166798
Gpr141	ENSMUSG00000053101	28.7113	-1.35749	0.498244	0.0064391	0.169647
Col25a1	ENSMUSG00000058897	43.9826	-1.02375	0.37579	0.00644463	0.169647
Gm34121	ENSMUSG00000108659	9.97849	1.36623	0.501615	0.00645609	0.169718
Gm5530	ENSMUSG00000087008	172.787	-1.01024	0.37114	0.00648885	0.170348
Gbe1	ENSMUSG00000022707	520.889	0.847159	0.31135	0.00651011	0.170674
Wdr93	ENSMUSG00000039099	7.26895	1.38957	0.510952	0.00653662	0.171137
Tap1	ENSMUSG00000037321	445.579	-1.38827	0.510728	0.00656361	0.171612
Khk	ENSMUSG00000029162	1403.85	0.990048	0.364312	0.0065761	0.171706
Cyp4a10	ENSMUSG00000066072	1348.2	-1.11199	0.409254	0.0065855	0.17172
Bcl2l11	ENSMUSG00000027381	417.216	-0.834437	0.30718	0.00659875	0.171742
Synj2bp	ENSMUSG00000090935	1015.12	0.76322	0.280991	0.0066041	0.171742
Atp2b2	ENSMUSG00000030302	17.41	1.33104	0.490271	0.00662947	0.17217
Gm42842	ENSMUSG00000106211	14.815	-1.32005	0.486359	0.00664461	0.172332
AC166836.1	ENSMUSG00000112461	6.16484	1.38564	0.510848	0.00667909	0.172995
Pxmp2	ENSMUSG00000029499	1096.81	0.696196	0.25692	0.00673288	0.174155
Pik3r1	ENSMUSG00000041417	1917.56	0.775908	0.286452	0.00675502	0.174494
Efhc1	ENSMUSG00000041809	8.44319	-1.36362	0.503975	0.00681534	0.175818
Gm43181	ENSMUSG00000106609	5.06055	-1.29807	0.480084	0.00685454	0.176593
Gm10319	ENSMUSG00000071204	9.53459	1.37709	0.509571	0.00688286	0.177087
Plk2	ENSMUSG00000021701	151.22	0.849045	0.314397	0.00692249	0.177165
Gatb	ENSMUSG00000028085	290.276	0.821261	0.304039	0.00690966	0.177165
Gm38014	ENSMUSG00000104406	15.0784	-1.3045	0.483051	0.00692249	0.177165
Klkb1	ENSMUSG00000109764	2388.19	0.930654	0.344587	0.00691772	0.177165
Adamts6	ENSMUSG00000046169	277.862	-0.884735	0.327949	0.0069804	0.17794
H2afy3	ENSMUSG00000101167	10.246	-1.34377	0.498039	0.00697339	0.17794
A930037H05Rik	ENSMUSG00000109408	248.43	-1.1906	0.441233	0.00696831	0.17794
Lgals3bp	ENSMUSG00000033880	525.571	-1.09769	0.40699	0.00699501	0.178064
Alox5ap	ENSMUSG00000060063	58.0484	-1.19109	0.441689	0.00700364	0.178064
C430014B12Rik	ENSMUSG00000097564	54.637	1.04731	0.388485	0.0070203	0.178253
Aqp11	ENSMUSG00000042797	298.888	0.790282	0.293194	0.00702998	0.178265
2810006K23Rik	ENSMUSG00000047635	74.0239	0.94885	0.352329	0.00707949	0.179285
Gdap10	ENSMUSG00000096954	577.2	0.90995	0.338069	0.0071108	0.179843
Serpind1	ENSMUSG00000022766	9960.38	0.728181	0.270776	0.00716146	0.180252
Nr3c1	ENSMUSG00000024431	2922.69	0.710573	0.264312	0.00717981	0.180252
Tm7sf2	ENSMUSG00000024799	101.075	0.899062	0.334201	0.00714127	0.180252
Lss	ENSMUSG00000033105	274.998	-0.790228	0.293885	0.00716866	0.180252
Lsamp	ENSMUSG00000061080	29.8368	1.23237	0.458312	0.00716809	0.180252
Gm7694	ENSMUSG00000102752	91.0012	-1.17226	0.43607	0.00718287	0.180252
Btbd11	ENSMUSG00000020042	37.6147	-1.19227	0.443891	0.00723233	0.180324
Sftpa1	ENSMUSG00000021789	66.4064	-1.24451	0.463263	0.0072229	0.180324
Tnnt2	ENSMUSG00000026414	7.69765	-1.37263	0.510914	0.00721782	0.180324
Glipr2	ENSMUSG00000028480	63.6291	-1.24851	0.464821	0.00723116	0.180324
Gm42521	ENSMUSG00000105745	7.62394	-1.36084	0.506587	0.00722501	0.180324
Mug2	ENSMUSG00000030131	96.0416	1.34319	0.500265	0.0072537	0.180418
Pir	ENSMUSG00000031379	88.2559	-0.885618	0.329849	0.00725475	0.180418
Syne4	ENSMUSG00000019737	31.9259	-1.20365	0.448658	0.00730126	0.180849
Myo1g	ENSMUSG00000020437	42.4392	-1.13128	0.42174	0.0073095	0.180849
Myof	ENSMUSG00000048612	79.856	-0.99584	0.371072	0.00728161	0.180849
Hes6	ENSMUSG00000067071	148.413	0.845979	0.31531	0.00729632	0.180849
Gm11131	ENSMUSG00000079505	91.7267	-1.04412	0.389592	0.0073612	0.181896
Umad1	ENSMUSG00000089862	171.168	0.757547	0.282844	0.00739925	0.182603
Col23a1	ENSMUSG00000063564	17.1883	-1.24656	0.465543	0.00741406	0.182735
Pgm2l1	ENSMUSG00000030729	156.064	0.86206	0.322229	0.00746621	0.183787
Zfp791	ENSMUSG00000074194	308.889	1.09405	0.409172	0.00749917	0.184363
Pkhd1	ENSMUSG00000043760	266.69	0.852568	0.319165	0.00755707	0.185551
Vim	ENSMUSG00000026728	631.472	-0.888649	0.332938	0.00760528	0.185982
Sel1l3	ENSMUSG00000029189	83.9782	-0.938825	0.351783	0.00761309	0.185982
Spats2	ENSMUSG00000051934	113.149	-0.955207	0.357886	0.00760715	0.185982
Ifi207	ENSMUSG00000073490	121.419	-0.906747	0.339654	0.00759377	0.185982
Tlr9	ENSMUSG00000045322	15.1119	-1.25796	0.471524	0.0076336	0.186248
Cd24a	ENSMUSG00000047139	167.616	0.99882	0.374867	0.00771105	0.187901
Gm14132	ENSMUSG00000081314	30.8178	1.08623	0.408507	0.00783664	0.190544
AC123738.2	ENSMUSG00000114934	281.356	0.931279	0.350247	0.00783921	0.190544
D030056L22Rik	ENSMUSG00000047044	80.8829	0.96129	0.361932	0.0079075	0.191893
Tmem200a	ENSMUSG00000049420	4.78653	-1.3461	0.506872	0.00791456	0.191893
Sdc3	ENSMUSG00000025743	1281.93	-0.89039	0.335511	0.00795841	0.192234
Zfp423	ENSMUSG00000045333	15.0923	-1.30149	0.490316	0.00794516	0.192234
Gm22235	ENSMUSG00000087710	5.30514	1.33379	0.502533	0.00795109	0.192234
Gspt2	ENSMUSG00000071723	31.8321	-1.14866	0.43308	0.00799438	0.192862
Fbxo6	ENSMUSG00000055401	145.853	-0.98996	0.373428	0.00802516	0.193363
Tfpi2	ENSMUSG00000029664	440.324	0.759467	0.286681	0.00806897	0.194177
Iqck	ENSMUSG00000073856	13.9873	-1.31847	0.497888	0.00809378	0.194532
5033428I22Rik	ENSMUSG00000097910	22.007	-1.18918	0.449571	0.00816538	0.195767
AC160405.1	ENSMUSG00000112300	23.6398	-1.21549	0.459499	0.00816309	0.195767
Gm43463	ENSMUSG00000106184	17.8778	1.2876	0.48689	0.00818031	0.195882
Ucp2	ENSMUSG00000033685	305.281	-0.794052	0.300402	0.00821019	0.195946
Cxcr3	ENSMUSG00000050232	5.72483	-1.34701	0.509494	0.0081976	0.195946
Gm28836	ENSMUSG00000099343	20.2567	1.28282	0.485332	0.00821335	0.195946
Tmem25	ENSMUSG00000002032	139.731	0.875993	0.331487	0.00822688	0.196027
Gsn	ENSMUSG00000026879	174.131	1.0187	0.385593	0.00824388	0.19619
Fmo4	ENSMUSG00000026692	213.122	0.851602	0.322596	0.00829458	0.196478
Car13	ENSMUSG00000027555	21.9993	-1.21978	0.462021	0.00828807	0.196478
Gm9920	ENSMUSG00000053749	28.4948	1.13119	0.428435	0.00828384	0.196478
Mup-ps22	ENSMUSG00000080738	4.44772	1.30453	0.494265	0.00830676	0.196478
Gm37250	ENSMUSG00000103854	14.9627	-1.26931	0.480886	0.00830246	0.196478
Lama5	ENSMUSG00000015647	142.797	-0.951323	0.360641	0.00834294	0.196853
Elovl6	ENSMUSG00000041220	121.026	-1.02863	0.389936	0.00834083	0.196853
Cyp4v3	ENSMUSG00000079057	1487.71	0.805101	0.305567	0.00841931	0.198413
Hmgcs1	ENSMUSG00000093930	1056.89	0.911234	0.346346	0.00851368	0.200393
Gm28323	ENSMUSG00000100313	55.6603	1.12863	0.429072	0.00852822	0.200491
Serpina3n	ENSMUSG00000021091	13723.1	-0.787791	0.299628	0.00855785	0.200823
Fn3k	ENSMUSG00000025175	46.4815	1.3013	0.495037	0.00857142	0.200823
Mfsd4b3	ENSMUSG00000071335	163.591	0.892476	0.339524	0.00857349	0.200823
Pcdh9	ENSMUSG00000055421	20.0773	-1.3405	0.510279	0.0086144	0.201537
Lars2	ENSMUSG00000035202	1225.14	0.966478	0.368129	0.00865527	0.201944
Azin1	ENSMUSG00000037458	1274.26	0.699253	0.266403	0.00867019	0.201944
Fbxw17	ENSMUSG00000037816	35.8248	-1.17342	0.446882	0.00864468	0.201944
Gm27028	ENSMUSG00000097970	61.5614	0.988173	0.376495	0.00867353	0.201944
Elmo2	ENSMUSG00000017670	169.651	-0.865927	0.330153	0.00872097	0.202805
Nxpe5	ENSMUSG00000047592	6.07971	-1.32103	0.503892	0.00875039	0.203244
Mgme1	ENSMUSG00000027424	71.0804	0.928483	0.354283	0.00877396	0.203548
Gm43105	ENSMUSG00000107006	63.2987	0.958913	0.366052	0.00880315	0.20398
Slc10a1	ENSMUSG00000021135	4768.01	0.764327	0.292091	0.00887723	0.205451
Ctps2	ENSMUSG00000031360	218.968	-0.862726	0.329756	0.0088899	0.205498
Ndrg2	ENSMUSG00000004558	5611.66	0.852702	0.32628	0.00896454	0.206184
Slc41a3	ENSMUSG00000030089	83.2484	-0.882354	0.337603	0.00895985	0.206184
Elf4	ENSMUSG00000031103	99.6148	-1.00238	0.383549	0.00896365	0.206184
Irf8	ENSMUSG00000041515	382.623	-1.11759	0.427688	0.00897287	0.206184
Gm20632	ENSMUSG00000093577	19.3699	-1.15362	0.441446	0.00896759	0.206184
Mfsd4b5	ENSMUSG00000038528	15.2431	1.30382	0.499151	0.00899963	0.206554
Ror1	ENSMUSG00000035305	63.3699	1.06967	0.409827	0.00905281	0.207283
Cyp2d9	ENSMUSG00000068086	865.28	-1.19444	0.457569	0.00904359	0.207283
Rab23	ENSMUSG00000004768	96.5078	0.876328	0.33595	0.00909384	0.207393
Sepsecs	ENSMUSG00000029173	1432.7	0.755273	0.289439	0.00906906	0.207393
Itgal	ENSMUSG00000030830	224.437	-1.0125	0.388083	0.00908092	0.207393
Gm26809	ENSMUSG00000097815	72.3525	-0.931905	0.35729	0.00910049	0.207393
Slc26a1	ENSMUSG00000046959	2282.06	1.12679	0.432282	0.00914435	0.208147
Rbbp7	ENSMUSG00000031353	1097.26	-0.993235	0.381229	0.00917802	0.208668
Mastl	ENSMUSG00000026779	154.251	-0.959036	0.368168	0.00919038	0.208703
Cdh13	ENSMUSG00000031841	89.8192	-0.941482	0.361738	0.00925029	0.209327
Ces1b	ENSMUSG00000078964	123.836	1.21863	0.468181	0.00924359	0.209327
Gm37296	ENSMUSG00000104116	115.372	0.826823	0.317609	0.00923378	0.209327
Zdbf2	ENSMUSG00000027520	15.8023	-1.30391	0.502162	0.00941559	0.212819
Ifi203	ENSMUSG00000039997	299.472	-1.14651	0.441701	0.00944068	0.213137
Cd40	ENSMUSG00000017652	19.1889	-1.31824	0.508004	0.00946097	0.213346
Il7r	ENSMUSG00000003882	23.5637	1.10984	0.428023	0.00951603	0.214338
Adcy1	ENSMUSG00000020431	132.722	-0.982936	0.379291	0.00955564	0.21498
Ankrd29	ENSMUSG00000057766	10.4453	-1.29991	0.502502	0.00968477	0.217632
Mrpl49	ENSMUSG00000007338	256.824	0.741419	0.286759	0.00972336	0.217738
Gid4	ENSMUSG00000018415	388.856	0.733281	0.283543	0.00970591	0.217738
Ccdc28b	ENSMUSG00000028795	40.0888	1.01211	0.39148	0.00972851	0.217738
Gjb1	ENSMUSG00000047797	3980.99	0.813083	0.314524	0.00973451	0.217738
Rbp3	ENSMUSG00000041534	4.65914	-1.27794	0.494437	0.00974826	0.217794
Il20rb	ENSMUSG00000044244	39.2382	-0.97034	0.375757	0.00981279	0.218734
Gm44401	ENSMUSG00000107760	6.85841	-1.31734	0.51013	0.00981297	0.218734
Slfn8	ENSMUSG00000035208	59.8123	-1.19548	0.463173	0.00984955	0.219297
Abca2	ENSMUSG00000026944	168.139	0.88366	0.342543	0.00988852	0.219912
Gm18776	ENSMUSG00000101033	125.353	0.845599	0.328105	0.0099599	0.221245
Myh10	ENSMUSG00000020900	220.667	-0.785497	0.304926	0.00999444	0.221503
Gm17080	ENSMUSG00000067389	198.496	0.844033	0.327603	0.00998388	0.221503
Cirbp	ENSMUSG00000045193	192.611	-0.848341	0.329433	0.0100195	0.221804
Adamts14	ENSMUSG00000059901	76.6841	-1.1108	0.431706	0.0100804	0.222415
Gm43210	ENSMUSG00000105011	6.19387	-1.30674	0.507861	0.0100816	0.222415
Eid3	ENSMUSG00000109864	31.5427	-1.12665	0.437792	0.0100682	0.222415
Gm45479	ENSMUSG00000109751	33.799	1.09418	0.425487	0.0101231	0.223077
Slc17a3	ENSMUSG00000036083	648.243	0.928422	0.361472	0.0102155	0.224749
3425401B19Rik	ENSMUSG00000071540	4.71056	-1.2176	0.474101	0.0102222	0.224749
Bhmt2	ENSMUSG00000042118	1693.25	0.711734	0.277454	0.0103106	0.226436
Trpm2	ENSMUSG00000009292	122.842	-0.863631	0.337056	0.0103987	0.22747
Fam126b	ENSMUSG00000038174	737.311	0.711606	0.277703	0.0103928	0.22747
Ldoc1l	ENSMUSG00000055745	16.3368	-1.25864	0.491258	0.0104048	0.22747
Tubb2a	ENSMUSG00000058672	794.826	-0.819452	0.31978	0.0103907	0.22747
Tgif2	ENSMUSG00000062175	46.6221	-0.967916	0.377851	0.010418	0.227504
Pllp	ENSMUSG00000031775	57.6606	1.06728	0.416871	0.0104609	0.227984
Gm38218	ENSMUSG00000103553	36.8843	-1.22281	0.477638	0.0104636	0.227984
Ier3	ENSMUSG00000003541	27.2147	-1.21136	0.473626	0.0105388	0.228356
Plekhb2	ENSMUSG00000026123	132.729	-0.863492	0.337488	0.0105099	0.228356
Arl2bp	ENSMUSG00000031776	74.8839	-0.844219	0.329977	0.010515	0.228356
4921513I03Rik	ENSMUSG00000044544	4.39412	-1.29208	0.50519	0.0105397	0.228356
B630019A10Rik	ENSMUSG00000068463	5.47307	-1.30617	0.510633	0.0105291	0.228356
D10Wsu102e	ENSMUSG00000020255	381.948	-0.865272	0.338473	0.0105762	0.228767
Clcn6	ENSMUSG00000029016	48.1948	-0.914747	0.357855	0.0105823	0.228767
Zfp953	ENSMUSG00000098905	103.861	0.800012	0.313047	0.0106016	0.228928
Cmip	ENSMUSG00000034390	158.464	-0.828767	0.324504	0.0106508	0.229445
Taf9b	ENSMUSG00000047242	62.2924	-1.03263	0.404294	0.0106448	0.229445
Ano6	ENSMUSG00000064210	314.368	-0.781298	0.305958	0.0106611	0.229445
Chka	ENSMUSG00000024843	1435.88	-0.932655	0.365399	0.0106974	0.22997
Mmp28	ENSMUSG00000020682	10.7741	-1.30139	0.510127	0.0107382	0.230591
Siglec1	ENSMUSG00000027322	290.585	-0.928825	0.364162	0.0107544	0.230683
Slc35e2	ENSMUSG00000042202	1543.05	0.714049	0.280062	0.0107843	0.230865
Ttc30b	ENSMUSG00000075273	67.9747	0.856	0.335748	0.0107867	0.230865
Cxcl2	ENSMUSG00000058427	4.6929	-1.25633	0.49287	0.0108031	0.230959
Tnfsf10	ENSMUSG00000039304	402.467	-1.15705	0.454232	0.0108568	0.231851
Akr1b10	ENSMUSG00000061758	37.6982	-1.04605	0.4108	0.0108851	0.2322
Impa1	ENSMUSG00000027531	927.126	0.828579	0.325508	0.0109123	0.232523
Mug-ps1	ENSMUSG00000101397	41.0354	1.27322	0.500717	0.0109969	0.234068
Akr1c20	ENSMUSG00000054757	1196.04	0.935948	0.368312	0.0110478	0.234893
Stard4	ENSMUSG00000024378	862.491	0.774737	0.304927	0.0110622	0.234941
Gm45017	ENSMUSG00000108683	14.1837	-1.27106	0.500489	0.0110965	0.23541
Zfp9	ENSMUSG00000072623	80.0926	-1.02189	0.402477	0.0111173	0.235594
Fam107b	ENSMUSG00000026655	1579.25	0.739838	0.291598	0.0111747	0.236049
Fzd8	ENSMUSG00000036904	405.533	0.928833	0.366091	0.0111754	0.236049
Peg10	ENSMUSG00000092035	211.637	-1.0105	0.398227	0.0111647	0.236049
Hamp2	ENSMUSG00000056978	5.29642	1.23231	0.485797	0.0111912	0.236126
Gstt1	ENSMUSG00000001663	1584.98	0.83896	0.330833	0.0112157	0.236386
Sh3tc1	ENSMUSG00000036553	162.095	-0.757887	0.298956	0.0112411	0.236662
Fn3krp	ENSMUSG00000039253	126.399	0.81418	0.321369	0.0112938	0.237419
Gm44851	ENSMUSG00000108436	20.3687	1.2501	0.493482	0.0113016	0.237419
Shisa6	ENSMUSG00000053930	5.52464	-1.27863	0.504829	0.0113153	0.237449
Dnah6	ENSMUSG00000052861	12.8761	-1.292	0.510659	0.0114042	0.238568
Gm26625	ENSMUSG00000097138	9.59733	1.26527	0.500104	0.0114056	0.238568
AU020206	ENSMUSG00000097415	136.13	-1.00933	0.398941	0.0114053	0.238568
Ncr1	ENSMUSG00000062524	16.7498	-1.25809	0.497376	0.0114242	0.238699
Ripor3	ENSMUSG00000074577	28.7564	-1.07858	0.426595	0.0114599	0.23893
Gm31172	ENSMUSG00000110374	10.1658	1.25745	0.497309	0.0114546	0.23893
Gm44829	ENSMUSG00000109157	60.3426	-0.992797	0.392852	0.0114992	0.23949
Tnf	ENSMUSG00000024401	9.27991	-1.27976	0.506554	0.011524	0.239742
Dlec1	ENSMUSG00000038060	893.43	0.777727	0.307886	0.0115361	0.239742
Aprt	ENSMUSG00000006589	143.898	-0.815918	0.323083	0.0115562	0.239903
Irf9	ENSMUSG00000002325	221.815	-0.998085	0.395392	0.0115931	0.240277
Hist1h2bc	ENSMUSG00000018102	357.549	0.798763	0.316453	0.0115991	0.240277
Gm16573	ENSMUSG00000090038	328.701	0.9617	0.381155	0.0116319	0.2407
Gm10425	ENSMUSG00000097081	18.3266	-1.20348	0.477121	0.0116561	0.240943
Map10	ENSMUSG00000050930	35.4273	-0.98525	0.390912	0.0117225	0.241798
Timd4	ENSMUSG00000055546	276.039	-1.05317	0.417851	0.0117204	0.241798
Cyba	ENSMUSG00000006519	75.5638	-0.969333	0.384674	0.0117395	0.24189
Edn1	ENSMUSG00000021367	16.4692	-1.23181	0.489258	0.0118122	0.24216
Shisa5	ENSMUSG00000025647	427.804	-1.01339	0.402529	0.0118167	0.24216
Trp53inp2	ENSMUSG00000038375	2751.87	0.870875	0.345814	0.0117912	0.24216
Capn6	ENSMUSG00000067276	117.617	-0.912138	0.362356	0.0118276	0.24216
Gm37274	ENSMUSG00000103285	31.452	1.14188	0.453601	0.0118232	0.24216
Gm44751	ENSMUSG00000109244	61.0825	-1.2348	0.490286	0.0117847	0.24216
Cldn12	ENSMUSG00000046798	1377.38	0.616856	0.245138	0.0118573	0.24251
Gm14005	ENSMUSG00000074813	24.868	-1.11487	0.443377	0.0119198	0.243532
Kazn	ENSMUSG00000040606	65.8257	-0.994273	0.395788	0.0120002	0.244736
Lgr4	ENSMUSG00000050199	1436.39	0.886944	0.353205	0.0120344	0.244736
Lgals3	ENSMUSG00000050335	75.6158	-1.14365	0.455527	0.012052	0.244736
Naip2	ENSMUSG00000078945	113.003	-1.06269	0.423091	0.0120145	0.244736
9430098F02Rik	ENSMUSG00000097605	137.324	-0.905764	0.360699	0.0120343	0.244736
Gm43958	ENSMUSG00000108169	16.7261	-1.21265	0.483024	0.0120546	0.244736
Gm15347	ENSMUSG00000085465	17.9235	-1.23629	0.492683	0.012097	0.245337
Sult1c2	ENSMUSG00000023122	141.079	1.02568	0.409246	0.012201	0.245645
Hao1	ENSMUSG00000027261	4391.36	0.66035	0.263458	0.0121943	0.245645
Klf10	ENSMUSG00000037465	425.584	-0.883761	0.352379	0.0121421	0.245645
Cd81	ENSMUSG00000037706	1571.98	0.638177	0.254632	0.012201	0.245645
Gm37893	ENSMUSG00000103928	29.1444	1.0757	0.42911	0.0121823	0.245645
Gm45221	ENSMUSG00000109005	238.402	-0.891924	0.355715	0.0121618	0.245645
AC121986.1	ENSMUSG00000112543	4.7046	-1.26187	0.503433	0.0121922	0.245645
Itgae	ENSMUSG00000005947	14.6086	-1.23077	0.491325	0.0122452	0.245812
Plekho2	ENSMUSG00000050721	169.54	-0.97126	0.387739	0.0122474	0.245812
4930558J22Rik	ENSMUSG00000075029	47.8361	0.96687	0.385962	0.012242	0.245812
Dnajc28	ENSMUSG00000039763	132.351	0.775995	0.310063	0.012325	0.246347
Paxx	ENSMUSG00000047617	70.2301	0.949459	0.379267	0.0123006	0.246347
9130208D14Rik	ENSMUSG00000086513	11.3536	-1.27896	0.510965	0.0123138	0.246347
4933404O12Rik	ENSMUSG00000097908	44.7815	0.999935	0.399425	0.0122993	0.246347
Oxnad1	ENSMUSG00000021906	233.26	0.730187	0.291944	0.01238	0.246937
Lgr6	ENSMUSG00000042793	11.2662	-1.26391	0.505323	0.0123778	0.246937
Sdk2	ENSMUSG00000041592	47.2087	-0.983845	0.393588	0.0124305	0.247199
Gm24853	ENSMUSG00000088651	76.4579	0.841773	0.336756	0.0124315	0.247199
AC153562.2	ENSMUSG00000111313	10.933	1.22341	0.489425	0.01243	0.247199
Prkcd	ENSMUSG00000021948	88.8737	-0.901367	0.360728	0.0124634	0.247579
Lyplal1	ENSMUSG00000039246	189.946	0.697838	0.279487	0.0125302	0.24865
Gm45301	ENSMUSG00000110384	6.43528	1.27012	0.508764	0.0125435	0.24866
Col14a1	ENSMUSG00000022371	1384.12	0.727368	0.291466	0.0125762	0.249052
Akr1c14	ENSMUSG00000033715	4061.63	0.761518	0.305237	0.0126014	0.249296
Atp6v0d2	ENSMUSG00000028238	96.7803	0.903626	0.362259	0.0126165	0.24934
Tmem132a	ENSMUSG00000024736	85.6385	-0.953312	0.382682	0.0127337	0.251258
St6galnac4	ENSMUSG00000079442	40.6908	-1.09026	0.437686	0.0127395	0.251258
Gcsh	ENSMUSG00000034424	891.229	0.677027	0.271848	0.0127578	0.251363
Cblb	ENSMUSG00000022637	291.074	-0.732294	0.294401	0.0128678	0.251447
Nectin3	ENSMUSG00000022656	1199.25	0.709257	0.285057	0.0128419	0.251447
Erlin1	ENSMUSG00000025198	503.32	0.669399	0.268947	0.0128117	0.251447
Lactb2	ENSMUSG00000025937	1291.84	0.744977	0.299364	0.0128272	0.251447
Cdhr2	ENSMUSG00000034918	9.71077	-1.2577	0.505416	0.0128302	0.251447
B3galnt2	ENSMUSG00000039242	441.761	0.686376	0.275955	0.0128725	0.251447
Lrrc25	ENSMUSG00000049988	51.8466	-1.02846	0.413517	0.0128791	0.251447
Gm10138	ENSMUSG00000100954	154.561	0.789049	0.317231	0.0128718	0.251447
AC154219.1	ENSMUSG00000113045	15.9739	1.21252	0.487444	0.0128642	0.251447
Fam20a	ENSMUSG00000020614	362.531	-0.909765	0.366243	0.01299	0.252768
Abi2	ENSMUSG00000026782	735.231	-0.700445	0.282006	0.012999	0.252768
Nhs	ENSMUSG00000059493	22.4445	-1.11697	0.449624	0.0129831	0.252768
AC112274.1	ENSMUSG00000112307	26.2696	-1.191	0.479302	0.0129601	0.252768
Ddi1	ENSMUSG00000047619	13.6635	-1.18616	0.477655	0.0130171	0.252866
Wt1	ENSMUSG00000016458	22.223	-1.13648	0.457795	0.0130463	0.253179
Synpo	ENSMUSG00000043079	86.4386	-0.807597	0.32539	0.013067	0.253327
Man1c1	ENSMUSG00000037306	145.06	-0.797011	0.321473	0.013166	0.25499
Aacs	ENSMUSG00000029482	67.1502	1.14204	0.460932	0.0132238	0.255344
Nfam1	ENSMUSG00000058099	90.9743	-0.967361	0.390382	0.0132127	0.255344
Gm15350	ENSMUSG00000084780	28.689	-1.1389	0.459591	0.0132093	0.255344
Atp8b5	ENSMUSG00000028457	18.5736	1.21326	0.489865	0.0132595	0.255523
Sned1	ENSMUSG00000047793	356.733	0.858854	0.346758	0.0132563	0.255523
1600002H07Rik	ENSMUSG00000024118	171.711	0.766043	0.309786	0.0134053	0.258035
Gm18258	ENSMUSG00000110237	25.3516	1.138	0.460261	0.0134165	0.258035
Abr	ENSMUSG00000017631	162.713	-0.749121	0.303044	0.0134365	0.258163
Uros	ENSMUSG00000030979	106.463	0.799742	0.323773	0.0135087	0.259292
Igsf6	ENSMUSG00000035004	138.095	-0.945875	0.383228	0.0135802	0.260407
Elf5	ENSMUSG00000027186	17.8137	1.1948	0.484455	0.0136524	0.261531
Slc7a11	ENSMUSG00000027737	7.55997	-1.25939	0.51096	0.0137111	0.262396
AC153912.2	ENSMUSG00000110830	30.046	1.03446	0.41985	0.0137438	0.262762
Tap2	ENSMUSG00000024339	169.656	-1.04795	0.425445	0.0137712	0.262766
Pcyox1	ENSMUSG00000029998	2221.78	0.631486	0.256347	0.0137625	0.262766
Slc35a5	ENSMUSG00000022664	321.141	0.707501	0.287314	0.0137985	0.262784
Gzma	ENSMUSG00000023132	34.0207	-1.06693	0.433283	0.0138002	0.262784
Sox13	ENSMUSG00000070643	132.436	-1.0045	0.407991	0.0138137	0.262784
Gm42975	ENSMUSG00000105660	20.949	-1.14883	0.466673	0.0138264	0.262784
Klrb1c	ENSMUSG00000030325	12.7293	-1.25762	0.510945	0.0138414	0.262809
Tmem71	ENSMUSG00000036944	28.3659	-1.03574	0.420902	0.0138644	0.262989
Parvg	ENSMUSG00000022439	49.0241	-1.05843	0.43027	0.0138968	0.263344
2410006H16Rik	ENSMUSG00000086841	112.316	-0.753379	0.306344	0.0139223	0.26357
Uba7	ENSMUSG00000032596	194.032	-1.0621	0.431959	0.0139405	0.263657
Cyb5b	ENSMUSG00000031924	2379.61	0.67143	0.273128	0.0139598	0.263764
Hunk	ENSMUSG00000053414	49.1394	-0.969225	0.394591	0.0140385	0.264733
Gm13421	ENSMUSG00000085929	16.3596	1.13572	0.462342	0.0140318	0.264733
Ighm	ENSMUSG00000076617	115.087	0.835837	0.340375	0.0140635	0.264948
4933431K23Rik	ENSMUSG00000086451	13.3476	-1.22107	0.497381	0.0140883	0.265155
D130040H23Rik	ENSMUSG00000079038	61.5398	-1.05455	0.429777	0.0141385	0.265673
Gm26797	ENSMUSG00000097572	7.18189	-1.25238	0.510426	0.0141432	0.265673
Sfxn5	ENSMUSG00000033720	188.067	0.747662	0.304852	0.014185	0.266199
Cdc25a	ENSMUSG00000032477	115	-0.842861	0.343864	0.0142402	0.266976
Nlrp3	ENSMUSG00000032691	35.977	-1.13799	0.464513	0.0142914	0.267676
Ube2l6	ENSMUSG00000027078	516.885	-1.12532	0.459448	0.0143137	0.267836
Hpgd	ENSMUSG00000031613	1541.75	0.836288	0.34155	0.014345	0.267961
Pepd	ENSMUSG00000063931	317.708	0.683962	0.279348	0.0143481	0.267961
Glyctk	ENSMUSG00000020258	2218.02	0.640144	0.26158	0.0143964	0.268603
AC124742.1	ENSMUSG00000112459	20.613	1.1417	0.467018	0.0144988	0.270254
Igsf8	ENSMUSG00000038034	95.7787	-0.80528	0.329506	0.0145294	0.270421
Tceal5	ENSMUSG00000054034	10.259	-1.24593	0.5099	0.0145463	0.270421
Cntf	ENSMUSG00000079415	6.74409	1.24634	0.510083	0.0145497	0.270421
Qpct	ENSMUSG00000024084	243.128	-0.964182	0.394728	0.01458	0.270459
Usp35	ENSMUSG00000035713	25.761	-1.01261	0.414498	0.0145665	0.270459
AC131081.1	ENSMUSG00000112429	40.2847	1.01798	0.416812	0.0145937	0.270459
Dhdh	ENSMUSG00000011382	973.448	0.773656	0.316975	0.014657	0.271372
Gm15889	ENSMUSG00000089712	337.545	0.920293	0.377173	0.0146882	0.271689
Treml4	ENSMUSG00000051682	84.9361	-1.04211	0.427265	0.0147271	0.272149
Pcbp3	ENSMUSG00000001120	12.9134	-1.20558	0.494703	0.0148111	0.272919
Tnfrsf21	ENSMUSG00000023915	318.501	-0.838889	0.344212	0.0148044	0.272919
CT009757.4	ENSMUSG00000113472	119.263	0.969391	0.397733	0.0147977	0.272919
Sult1b1	ENSMUSG00000029269	132.779	0.871852	0.357912	0.0148531	0.273432
Bivm	ENSMUSG00000041684	219.286	0.728584	0.299163	0.0148752	0.273579
Olfm3	ENSMUSG00000027965	6.62023	1.24248	0.510305	0.014901	0.273793
Entpd1	ENSMUSG00000048120	330.433	-0.895813	0.368095	0.0149475	0.274387
Litaf	ENSMUSG00000022500	885.193	-0.717126	0.295097	0.015093	0.276016
Slc38a1	ENSMUSG00000023169	92.5088	-0.843571	0.34705	0.01507	0.276016
Ncoa7	ENSMUSG00000039697	141.398	-0.897998	0.369376	0.0150522	0.276016
Adh6b	ENSMUSG00000074206	8.01014	-1.24103	0.510684	0.0150933	0.276016
Stx11	ENSMUSG00000039232	32.3286	-1.08202	0.445475	0.0151441	0.276683
Gm37465	ENSMUSG00000102423	26.5295	-1.03598	0.426648	0.0151749	0.276985
Myom3	ENSMUSG00000037139	13.8945	1.23989	0.510778	0.015205	0.277213
A430046D13Rik	ENSMUSG00000097353	26.7267	1.01507	0.418205	0.0152161	0.277213
Slfn10-ps	ENSMUSG00000072621	5.35277	-1.22891	0.506475	0.0152495	0.2773
Gm43112	ENSMUSG00000106212	4.66292	-1.23124	0.507428	0.0152481	0.2773
4732419C18Rik	ENSMUSG00000097203	33.7394	1.02748	0.423525	0.0152653	0.277327
Zfp628	ENSMUSG00000074406	48.8911	-0.927473	0.382425	0.0152983	0.277665
Akr1d1	ENSMUSG00000038641	3627.56	0.908818	0.374813	0.01532	0.277799
Slc10a6	ENSMUSG00000029321	17.8713	-1.21519	0.50149	0.0153864	0.278742
Gria3	ENSMUSG00000001986	92.3993	-0.998574	0.412272	0.0154301	0.279011
Pcbd1	ENSMUSG00000020098	1670.19	0.666397	0.275118	0.0154258	0.279011
Fam198a	ENSMUSG00000038233	9.63062	1.21896	0.503476	0.0154737	0.279132
C1galt1	ENSMUSG00000042460	1063.8	0.673033	0.278004	0.0154801	0.279132
Exd1	ENSMUSG00000048647	50.1619	0.900223	0.37183	0.0154755	0.279132
Acsl4	ENSMUSG00000031278	1681.99	-0.733268	0.303036	0.0155315	0.279789
Cyp3a16	ENSMUSG00000038656	3392.95	1.01961	0.42143	0.0155454	0.279789
Pon1	ENSMUSG00000002588	8199.71	0.58602	0.242796	0.0157943	0.280872
Sdhb	ENSMUSG00000009863	577.573	0.638391	0.26427	0.0157061	0.280872
Fam213b	ENSMUSG00000029059	38.5659	1.02229	0.423537	0.0157913	0.280872
Tmem126b	ENSMUSG00000030614	209.775	0.772818	0.320087	0.015761	0.280872
Tnfrsf26	ENSMUSG00000045362	15.9587	-1.11846	0.463371	0.0157892	0.280872
Akr1e1	ENSMUSG00000045410	205.282	0.797376	0.32987	0.0156387	0.280872
Ndufs8	ENSMUSG00000059734	354.033	0.676132	0.279715	0.0156397	0.280872
Tpt1	ENSMUSG00000060126	132.977	-0.754949	0.312728	0.0157751	0.280872
Mas1	ENSMUSG00000068037	9.50766	1.23418	0.510722	0.0156691	0.280872
Heg1	ENSMUSG00000075254	1300.18	-0.662177	0.273968	0.0156498	0.280872
Gm12696	ENSMUSG00000084159	246.121	0.716585	0.296755	0.0157466	0.280872
Bend4	ENSMUSG00000092060	80.2522	-0.832433	0.344686	0.0157332	0.280872
Gm37666	ENSMUSG00000103546	20.4565	-1.13441	0.469941	0.015781	0.280872
Rgr	ENSMUSG00000021804	4.87287	1.22391	0.507232	0.015825	0.281159
Itgb2	ENSMUSG00000000290	105.244	-0.957809	0.397125	0.0158715	0.281539
Il18r1	ENSMUSG00000026070	22.9553	-1.16856	0.484526	0.0158755	0.281539
Umps	ENSMUSG00000022814	364.029	0.660516	0.273939	0.0159012	0.281737
Cacna1s	ENSMUSG00000026407	5.83687	-1.14814	0.476309	0.0159313	0.282012
Gpr157	ENSMUSG00000047875	58.3778	-0.885937	0.36761	0.015953	0.282137
Trerf1	ENSMUSG00000064043	33.1689	-1.02801	0.426632	0.01597	0.282181
AC153821.4	ENSMUSG00000112902	65.4768	0.995336	0.413285	0.0160247	0.282889
Ric3	ENSMUSG00000048330	21.165	-1.03014	0.427995	0.0160883	0.283752
Mtss1	ENSMUSG00000022353	2066.52	0.938314	0.389928	0.0161117	0.283841
Arl13a	ENSMUSG00000052549	6.1869	-1.22748	0.510147	0.0161227	0.283841
A430027C01Rik	ENSMUSG00000104432	39.9973	-1.01795	0.423233	0.0161645	0.284318
Eps8	ENSMUSG00000015766	155.165	-0.821052	0.341658	0.0162548	0.285647
2610001A08Rik	ENSMUSG00000103828	6.61821	1.22351	0.50944	0.0163201	0.286535
Hmga1-rs1	ENSMUSG00000078249	43.1061	-0.980172	0.408352	0.0163811	0.287345
1300017J02Rik	ENSMUSG00000033688	3901.22	0.737008	0.307332	0.0164812	0.288317
Fbxo40	ENSMUSG00000047746	10.2686	-1.2252	0.510894	0.0164782	0.288317
AC154510.1	ENSMUSG00000114788	52.1199	0.878323	0.366229	0.0164718	0.288317
Canx	ENSMUSG00000020368	5431.64	0.600259	0.250439	0.0165379	0.289048
AC159886.3	ENSMUSG00000111253	9.79817	-1.21062	0.505293	0.0165811	0.289541
Fzd3	ENSMUSG00000007989	85.3652	-0.821556	0.34326	0.0166932	0.291236
Bicd1	ENSMUSG00000003452	37.6359	-0.914511	0.382422	0.0167859	0.292585
Trib3	ENSMUSG00000032715	95.2867	-0.967952	0.404937	0.016831	0.292585
Rnf144b	ENSMUSG00000038068	1064.21	0.746575	0.312267	0.0168108	0.292585
BC100530	ENSMUSG00000071561	10.8095	-1.22138	0.510887	0.0168159	0.292585
Lilrb4a	ENSMUSG00000112148	92.4483	-1.08935	0.455878	0.0168681	0.292965
Gamt	ENSMUSG00000020150	537.871	0.819772	0.343327	0.0169528	0.293359
Sfrp4	ENSMUSG00000021319	5.28185	-1.21116	0.507234	0.0169508	0.293359
Pdia4	ENSMUSG00000025823	2788.65	0.880422	0.368824	0.0169817	0.293359
F9	ENSMUSG00000031138	2255.82	0.60952	0.255214	0.0169281	0.293359
Gm15356	ENSMUSG00000085109	12.232	-1.18551	0.496484	0.0169492	0.293359
AC124346.3	ENSMUSG00000112637	296.156	0.746944	0.312883	0.016973	0.293359
Plbd1	ENSMUSG00000030214	447.662	-0.755077	0.316399	0.0170108	0.293374
Kirrel	ENSMUSG00000041734	103.923	-0.848276	0.355458	0.0170129	0.293374
Pik3r5	ENSMUSG00000020901	23.2242	-1.02911	0.431456	0.0170693	0.293823
Atg5	ENSMUSG00000038160	506.607	0.688053	0.288444	0.0170605	0.293823
2610524H06Rik	ENSMUSG00000092486	12.6248	-1.19548	0.502029	0.0172518	0.2967
2001-03-01	ENSMUSG00000036469	230.417	-0.840352	0.353165	0.0173367	0.297896
Mycbp	ENSMUSG00000028647	134.78	0.810429	0.340641	0.0173536	0.297921
Alox12	ENSMUSG00000000320	31.6748	-1.17977	0.495973	0.0173736	0.298001
Foxa2	ENSMUSG00000037025	244.319	0.811755	0.341596	0.0174844	0.299369
AC156802.1	ENSMUSG00000114708	18.5699	1.14904	0.483488	0.0174753	0.299369
Gja4	ENSMUSG00000050234	219.524	-1.11086	0.46761	0.0175203	0.299719
Aldh1a3	ENSMUSG00000015134	33.4248	-1.04575	0.44035	0.0175581	0.3001
Dclk3	ENSMUSG00000032500	48.9494	1.05073	0.442853	0.0176618	0.301607
Gm45540	ENSMUSG00000110397	154.466	0.839977	0.354141	0.0176982	0.301963
Cybb	ENSMUSG00000015340	401.075	-0.949448	0.400372	0.0177203	0.302072
Pgpep1	ENSMUSG00000056204	626.517	0.759045	0.32032	0.017805	0.302982
Kcp	ENSMUSG00000059022	21.5961	-1.02085	0.430779	0.0177992	0.302982
Miox	ENSMUSG00000022613	19.1964	-1.19942	0.506418	0.0178636	0.30318
Ppbp	ENSMUSG00000029372	38.2625	0.960045	0.40525	0.0178352	0.30318
Zcchc3	ENSMUSG00000074682	33.405	-0.92447	0.390313	0.0178587	0.30318
Itga2	ENSMUSG00000015533	76.4328	-0.858495	0.362879	0.0179917	0.304095
Nr4a1	ENSMUSG00000023034	126.657	-1.11107	0.469468	0.0179497	0.304095
Pcdh11x	ENSMUSG00000034755	12.2897	-1.1995	0.50704	0.0179961	0.304095
Ifit1bl2	ENSMUSG00000067297	6.09487	-1.18679	0.501604	0.0179817	0.304095
Gm6091	ENSMUSG00000074026	86.0611	0.888754	0.37554	0.0179523	0.304095
Gm30301	ENSMUSG00000106538	19.6992	1.11185	0.470105	0.0180243	0.304306
AC153821.1	ENSMUSG00000111923	321.879	0.816205	0.345344	0.0181053	0.305407
D930048N14Rik	ENSMUSG00000052563	20.9735	1.09439	0.463161	0.0181342	0.305628
Trim72	ENSMUSG00000042828	7.20582	-1.20594	0.510742	0.018218	0.306773
Tnfaip3	ENSMUSG00000019850	207.808	-0.957074	0.405567	0.0182827	0.306941
A2m	ENSMUSG00000030111	40.9638	-1.09018	0.462008	0.0182914	0.306941
B430306N03Rik	ENSMUSG00000043740	65.5243	-1.005	0.425858	0.0182775	0.306941
Gm15475	ENSMUSG00000087001	29.111	-0.999624	0.423537	0.0182662	0.306941
Fhl3	ENSMUSG00000032643	10.7418	-1.1711	0.496442	0.0183246	0.307231
Mrgprb11-ps	ENSMUSG00000099889	23.843	1.05129	0.445873	0.0183827	0.307672
Kat6b-ps2	ENSMUSG00000100660	119.824	1.1298	0.47917	0.0183819	0.307672
Abcg1	ENSMUSG00000024030	401.67	-0.797513	0.338343	0.0184174	0.307986
AC125041.1	ENSMUSG00000112006	409.18	0.87293	0.370446	0.0184516	0.308291
Ten1	ENSMUSG00000020778	25.6179	-0.989064	0.419943	0.018511	0.309017
Senp8	ENSMUSG00000051705	42.7444	0.913611	0.387979	0.0185328	0.309115
Ckap4	ENSMUSG00000046841	133.619	-0.802555	0.340874	0.0185522	0.309172
1810010H24Rik	ENSMUSG00000078607	39.8718	-1.01014	0.429125	0.0185748	0.309281
Zfp641	ENSMUSG00000022987	26.0419	-0.972679	0.413649	0.0186999	0.311097
Lancl1	ENSMUSG00000026000	172.012	0.810223	0.344748	0.0187637	0.311752
Slc7a5	ENSMUSG00000040010	91.0876	-0.943598	0.401525	0.0187715	0.311752
Slc3a1	ENSMUSG00000024131	166.904	0.96458	0.410552	0.0188002	0.311961
Ap3m1	ENSMUSG00000021824	1136.85	0.655954	0.2794	0.0188884	0.31262
Klhl42	ENSMUSG00000040102	366.373	0.651747	0.277549	0.0188634	0.31262
AC159886.2	ENSMUSG00000111250	64.4046	-1.05144	0.447805	0.0188747	0.31262
Susd4	ENSMUSG00000038576	21.8372	-1.06986	0.456289	0.019043	0.314909
Fcgr4	ENSMUSG00000059089	134.565	-1.18425	0.505245	0.0190827	0.315296
Hsp90b1	ENSMUSG00000020048	6557.1	0.720744	0.307558	0.0191069	0.315427
Sp2	ENSMUSG00000018678	30.8065	-1.0897	0.465131	0.0191404	0.315441
Gm45235	ENSMUSG00000108957	32.6001	0.992241	0.423513	0.0191354	0.315441
Mast2	ENSMUSG00000003810	153.91	-0.715523	0.305749	0.0192718	0.315748
Scn1b	ENSMUSG00000019194	32.977	-0.966864	0.413277	0.0193091	0.315748
Pbld2	ENSMUSG00000020072	711.648	0.85559	0.365875	0.0193625	0.315748
Aldh1a7	ENSMUSG00000024747	74.8893	1.08249	0.462222	0.019184	0.315748
Casq2	ENSMUSG00000027861	10.0372	-1.19578	0.510953	0.0192684	0.315748
Clec4e	ENSMUSG00000030142	6.68989	-1.17241	0.501017	0.0192808	0.315748
Gabra3	ENSMUSG00000031343	9.41163	-1.19602	0.510959	0.0192459	0.315748
Serpina5	ENSMUSG00000041550	5.52912	1.18786	0.50767	0.0192923	0.315748
Bbox1	ENSMUSG00000041660	1725.36	0.736223	0.314709	0.019316	0.315748
Suox	ENSMUSG00000049858	1600.98	0.800247	0.341943	0.0192687	0.315748
Trmt1l	ENSMUSG00000053286	168.256	0.726396	0.310692	0.0193875	0.315748
Adam12	ENSMUSG00000054555	61.9797	-0.89426	0.382375	0.0193511	0.315748
D430040D24Rik	ENSMUSG00000087589	17.182	-1.05055	0.449232	0.0193588	0.315748
AC117245.4	ENSMUSG00000111639	7.90311	-1.1922	0.509891	0.0193802	0.315748
Gpr35	ENSMUSG00000026271	44.6554	-0.969825	0.414914	0.0194178	0.315976
Msra	ENSMUSG00000054733	672.016	0.670829	0.287249	0.0195248	0.316918
Smim6	ENSMUSG00000075420	11.6941	1.12037	0.479658	0.0195033	0.316918
Gm43500	ENSMUSG00000107296	12.1334	1.1347	0.48586	0.0195204	0.316918
Maged2	ENSMUSG00000025268	161.874	-0.713708	0.305716	0.0195673	0.317341
Dgat2	ENSMUSG00000030747	4130.49	0.951943	0.408026	0.0196456	0.317389
Sfrp1	ENSMUSG00000031548	64.6808	-1.00725	0.431633	0.0196173	0.317389
Klhl13	ENSMUSG00000036782	355.477	0.726128	0.3112	0.0196315	0.317389
Gm6450	ENSMUSG00000106930	16.9745	-1.18837	0.509393	0.0196522	0.317389
AC160995.1	ENSMUSG00000113121	10.9059	-1.17723	0.504411	0.0196028	0.317389
Zfp235	ENSMUSG00000047603	102.295	0.794137	0.340641	0.0197374	0.318499
Atp10a	ENSMUSG00000025324	21.2946	-1.04863	0.449984	0.0197871	0.319034
Apol7a	ENSMUSG00000010601	759.241	0.892459	0.383111	0.0198324	0.319233
Camk2d	ENSMUSG00000053819	399.403	-0.718229	0.308285	0.0198189	0.319233
Prdx6	ENSMUSG00000026701	2878.81	0.697819	0.29969	0.0198873	0.31985
Hyal5	ENSMUSG00000029678	21.8568	-1.0514	0.451774	0.0199516	0.320415
Tmem108	ENSMUSG00000042757	6.70809	-1.18298	0.508333	0.0199556	0.320415
Rmdn1	ENSMUSG00000028229	235.762	0.722026	0.310605	0.0200946	0.321314
Fam110c	ENSMUSG00000036136	44.6623	-0.965729	0.415366	0.0200716	0.321314
Slc22a7	ENSMUSG00000067144	564.436	1.0421	0.448271	0.0200869	0.321314
Gm15788	ENSMUSG00000087439	569.817	0.646746	0.278193	0.0200821	0.321314
Gm44787	ENSMUSG00000108822	61.7231	0.844826	0.363319	0.0200559	0.321314
9330121J05Rik	ENSMUSG00000103502	227.529	0.998781	0.429853	0.0201501	0.321936
Aldh1b1	ENSMUSG00000035561	1075.77	0.936147	0.403183	0.0202387	0.323084
Abcd3	ENSMUSG00000028127	2914.7	0.750318	0.32323	0.0202699	0.323316
Piezo1	ENSMUSG00000014444	174.208	-0.731992	0.315504	0.020337	0.323905
Ptprm	ENSMUSG00000033278	178.943	-0.666894	0.28753	0.0203738	0.323905
Ftl1	ENSMUSG00000050708	92.2613	-0.741523	0.319633	0.0203452	0.323905
Gm42397	ENSMUSG00000109532	8.72231	1.18156	0.509374	0.0203603	0.323905
Gpr160	ENSMUSG00000037661	23.6668	-0.999734	0.431168	0.0204132	0.324265
Lonp2	ENSMUSG00000047866	2049.7	0.602567	0.260089	0.0205163	0.325636
Hapln4	ENSMUSG00000007594	16.1244	1.13771	0.491435	0.0206083	0.325931
Asb14	ENSMUSG00000021898	15.1931	-1.12705	0.48687	0.0206192	0.325931
Mst1r	ENSMUSG00000032584	37.1765	-1.03038	0.444986	0.0205839	0.325931
Gm20319	ENSMUSG00000092545	582.786	0.658936	0.28462	0.0206049	0.325931
Gm10857	ENSMUSG00000102887	6.76206	-1.17792	0.508789	0.0206054	0.325931
Fam149a	ENSMUSG00000070044	120.886	0.800468	0.345845	0.0206386	0.325972
Exoc3l4	ENSMUSG00000021280	38.0522	-0.992705	0.429016	0.0206725	0.326242
Miga1	ENSMUSG00000054942	110.644	-0.737897	0.318951	0.0206947	0.326326
Gm17281	ENSMUSG00000097317	5.74723	-1.18047	0.510337	0.0207159	0.326394
Ormdl2	ENSMUSG00000025353	306.909	0.7378	0.319007	0.0207337	0.326408
Cmklr1	ENSMUSG00000042190	110.324	-0.807607	0.349249	0.0207551	0.32648
Tbccd1	ENSMUSG00000004462	297.471	0.649905	0.281156	0.0208028	0.326613
Acot11	ENSMUSG00000034853	59.4337	0.968905	0.419197	0.0208142	0.326613
Sgsm1	ENSMUSG00000042216	33.8441	-0.998755	0.432055	0.0207978	0.326613
Gm15582	ENSMUSG00000087348	14.011	-1.16861	0.505781	0.0208605	0.327074
Mplkip	ENSMUSG00000012429	186.67	0.784281	0.339497	0.020881	0.32713
Macrod2	ENSMUSG00000068205	39.8978	0.918782	0.39806	0.0209907	0.328582
Prtn3	ENSMUSG00000057729	29.0305	-1.17648	0.509834	0.0210224	0.328813
Hspb7	ENSMUSG00000006221	9.03981	-1.16658	0.50594	0.0211233	0.328901
Cd300lg	ENSMUSG00000017309	203.729	-0.783885	0.340029	0.021147	0.328901
P4ha2	ENSMUSG00000018906	27.7423	1.06742	0.462706	0.0210601	0.328901
Fam83f	ENSMUSG00000022408	48.5058	0.954035	0.413831	0.0211458	0.328901
Oas2	ENSMUSG00000032690	35.8053	-0.959678	0.416166	0.0211107	0.328901
Asgr2	ENSMUSG00000040963	575.486	0.713513	0.309484	0.0211392	0.328901
Ifit2	ENSMUSG00000045932	325.021	-1.17768	0.510748	0.0211217	0.328901
Selenon	ENSMUSG00000050989	88.6291	-0.783665	0.340035	0.0211856	0.328969
Gm37879	ENSMUSG00000104107	55.3752	-0.818941	0.355387	0.0212024	0.328969
Gm45425	ENSMUSG00000109731	8.21771	1.17735	0.510919	0.021201	0.328969
Ahctf1	ENSMUSG00000026491	1652.2	0.725739	0.31512	0.0212757	0.329842
Arl5b	ENSMUSG00000017418	1586.27	0.740169	0.321446	0.0212999	0.329917
Myo1f	ENSMUSG00000024300	33.0798	-0.99788	0.433466	0.0213297	0.329917
Kynu	ENSMUSG00000026866	1232.58	0.765489	0.332523	0.0213317	0.329917
Gm37784	ENSMUSG00000102525	104.127	0.813821	0.353574	0.0213523	0.329971
9530082P21Rik	ENSMUSG00000097006	224.294	-0.892793	0.388137	0.021437	0.331016
Gstz1	ENSMUSG00000021033	5857.29	0.591727	0.257512	0.0215695	0.331156
Gtse1	ENSMUSG00000022385	21.9007	-1.11347	0.484736	0.0216156	0.331156
Kcnk5	ENSMUSG00000023243	139.933	0.87656	0.381626	0.0216238	0.331156
Mx2	ENSMUSG00000023341	116.503	-1.10236	0.480089	0.0216666	0.331156
Abca3	ENSMUSG00000024130	1010.43	0.794607	0.346032	0.0216564	0.331156
Cryz	ENSMUSG00000028199	562.891	0.646323	0.281428	0.0216425	0.331156
Dnhd1	ENSMUSG00000030882	22.6322	-1.0634	0.462869	0.0215954	0.331156
Ugt2a3	ENSMUSG00000035780	838.905	1.17324	0.510762	0.0216162	0.331156
Tmco1	ENSMUSG00000052428	681.594	0.642634	0.279819	0.0216414	0.331156
Gm15401	ENSMUSG00000072999	14.9724	-1.08471	0.472438	0.0216771	0.331156
Mirg	ENSMUSG00000097391	26.4117	-1.11101	0.483379	0.0215382	0.331156
Gm43727	ENSMUSG00000106202	6.59688	-1.17072	0.509562	0.02159	0.331156
G630022F23Rik	ENSMUSG00000106896	9.09943	1.155	0.502359	0.0214967	0.331156
AC164123.1	ENSMUSG00000111371	7478.11	0.663993	0.289217	0.0216857	0.331156
Prdx4	ENSMUSG00000025289	1057.4	0.612276	0.266876	0.0217769	0.331764
Pyurf	ENSMUSG00000043162	195.861	0.678967	0.295921	0.0217666	0.331764
5430420F09Rik	ENSMUSG00000102808	23.2467	-0.973482	0.424228	0.0217497	0.331764
Myo7b	ENSMUSG00000024388	21.2541	-1.05136	0.458757	0.0219195	0.333402
Zfp85	ENSMUSG00000058331	32.0996	0.920141	0.40155	0.0219362	0.333402
1810014B01Rik	ENSMUSG00000097412	2480.1	0.759503	0.331363	0.0219025	0.333402
Brwd3	ENSMUSG00000063663	378.922	0.647809	0.283096	0.0221202	0.335935
Bmp7	ENSMUSG00000008999	15.7783	1.16687	0.510118	0.0221698	0.336353
Samd4	ENSMUSG00000021838	112.077	-0.705067	0.308298	0.0221979	0.336353
Pdgfc	ENSMUSG00000028019	83.9661	-0.822933	0.359842	0.0221999	0.336353
Gys2	ENSMUSG00000030244	2359.07	-0.743482	0.325191	0.0222371	0.336654
Fam189b	ENSMUSG00000032657	11.6422	-1.15366	0.504769	0.022282	0.337069
Gm13063	ENSMUSG00000084869	17.5257	-1.0703	0.468493	0.0223392	0.33767
Gdf10	ENSMUSG00000021943	229.84	-0.93723	0.410581	0.0224484	0.339057
Lbp	ENSMUSG00000016024	1911.91	-0.718582	0.315021	0.0225448	0.340113
Gm42109	ENSMUSG00000106863	418.159	0.919386	0.403078	0.0225535	0.340113
Mir1898	ENSMUSG00000084592	6.23171	-1.15729	0.507462	0.0225751	0.340174
2010111I01Rik	ENSMUSG00000021458	767.74	0.653602	0.286707	0.0226264	0.340252
Tst	ENSMUSG00000044986	1866.99	0.902109	0.395777	0.0226471	0.340252
E030030I06Rik	ENSMUSG00000097327	10.9707	1.10109	0.483087	0.0226506	0.340252
AC165149.2	ENSMUSG00000113998	10.6571	-1.15051	0.504662	0.0226221	0.340252
Gm26716	ENSMUSG00000097224	235.189	-0.849251	0.372649	0.0226698	0.340275
Pdia6	ENSMUSG00000020571	1901.21	0.799554	0.351108	0.0227725	0.341288
Gm13857	ENSMUSG00000084965	17.2997	-1.16336	0.510846	0.0227674	0.341288
Plek	ENSMUSG00000020120	204.73	-0.92043	0.404616	0.0229165	0.3423
Zfp60	ENSMUSG00000037640	155.403	0.737406	0.324159	0.0229163	0.3423
Ctss	ENSMUSG00000038642	394.708	-0.900699	0.395977	0.0229285	0.3423
Necab1	ENSMUSG00000040536	358.855	0.799478	0.351302	0.0228608	0.3423
Gm45205	ENSMUSG00000108353	28.0647	-1.06159	0.46659	0.0228929	0.3423
Ccdc158	ENSMUSG00000050050	15.0207	-1.09748	0.482554	0.0229476	0.342321
Nceh1	ENSMUSG00000027698	389.651	-0.720619	0.316938	0.0229844	0.342342
Pdlim3	ENSMUSG00000031636	22.3633	-1.13245	0.498004	0.0229678	0.342342
Crls1	ENSMUSG00000027357	514.782	0.726833	0.319804	0.0230414	0.34285
Anxa3	ENSMUSG00000029484	81.6773	-0.756138	0.332771	0.0230716	0.34285
4732465J04Rik	ENSMUSG00000101517	377.367	0.819592	0.360687	0.023068	0.34285
Acad8	ENSMUSG00000031969	380.201	0.605032	0.266318	0.0230962	0.342951
Rac2	ENSMUSG00000033220	85.6672	-0.970457	0.427284	0.0231335	0.343241
Msr1	ENSMUSG00000025044	694.839	-0.874745	0.385317	0.0231959	0.343904
Habp2	ENSMUSG00000025075	996.461	0.62179	0.27395	0.0232246	0.343944
Arhgef2	ENSMUSG00000028059	195.29	-0.740459	0.326256	0.0232342	0.343944
Neu3	ENSMUSG00000035239	66.0086	-0.923425	0.406974	0.023268	0.344182
Gm43700	ENSMUSG00000107193	6.67008	-1.15231	0.508157	0.0233519	0.345159
Lipt1	ENSMUSG00000037216	72.5756	0.742422	0.327582	0.0234285	0.346027
Ltbp4	ENSMUSG00000040488	377.198	0.735909	0.325016	0.0235602	0.347705
Prkaa2	ENSMUSG00000028518	969.537	0.789781	0.348985	0.0236306	0.34848
Slc35a3	ENSMUSG00000027957	1486.67	0.601082	0.265658	0.0236594	0.348638
Rarres1	ENSMUSG00000049404	171.317	0.894113	0.395282	0.0236996	0.348965
Adar	ENSMUSG00000027951	240.891	-0.758913	0.335626	0.0237476	0.349405
Fam81a	ENSMUSG00000032224	29.5303	0.994758	0.440085	0.0237977	0.349676
D630045J12Rik	ENSMUSG00000063455	88.7597	0.934859	0.413705	0.0238383	0.349676
Gm37706	ENSMUSG00000103646	19.0342	-1.01159	0.44761	0.0238227	0.349676
AC151971.7	ENSMUSG00000111301	4.71003	-1.15293	0.5101	0.0238091	0.349676
Lactb	ENSMUSG00000032370	413.805	0.64651	0.286246	0.0239094	0.349948
C1ql3	ENSMUSG00000049630	32.369	0.948466	0.419997	0.0239289	0.349948
mt-Rnr2	ENSMUSG00000064339	187262	0.953921	0.422413	0.0239292	0.349948
Gm45330	ENSMUSG00000110276	5.3949	-1.14053	0.504884	0.0238834	0.349948
Chrm1	ENSMUSG00000032773	9.49143	1.13523	0.503047	0.0240264	0.350839
Camk1d	ENSMUSG00000039145	318.546	-0.655496	0.290434	0.0240109	0.350839
Ifi204	ENSMUSG00000073489	143.657	-0.957545	0.424603	0.0241236	0.351993
Casp3	ENSMUSG00000031628	214.222	0.653387	0.289907	0.02421	0.352988
Clvs1	ENSMUSG00000041216	225.09	0.606792	0.269327	0.0242594	0.353442
Epn2	ENSMUSG00000001036	251.967	-0.696029	0.309046	0.0243106	0.353655
Klrk1	ENSMUSG00000030149	36.9998	-1.06658	0.473527	0.0242964	0.353655
Rapgef2	ENSMUSG00000062232	591.597	-0.573863	0.254928	0.0243806	0.354407
Pck2	ENSMUSG00000040618	77.6953	-0.735857	0.326933	0.0243992	0.354411
Exoc3l2	ENSMUSG00000011263	141.194	-0.81315	0.361381	0.0244415	0.35476
Tcirg1	ENSMUSG00000001750	195.211	-0.669536	0.297644	0.0244839	0.354843
A930001C03Rik	ENSMUSG00000087132	49.3534	-0.8614	0.382907	0.0244724	0.354843
CT010488.1	ENSMUSG00000111012	307.838	0.671707	0.298755	0.0245537	0.355588
Enpp6	ENSMUSG00000038173	16.2109	1.08396	0.482205	0.0245816	0.355725
Hic2	ENSMUSG00000050240	90.8736	-0.892816	0.397288	0.0246224	0.35605
Casq1	ENSMUSG00000007122	15.1907	-1.11246	0.495171	0.0246639	0.356118
AC160029.1	ENSMUSG00000112774	77.5312	0.854801	0.380464	0.0246573	0.356118
Gm42613	ENSMUSG00000106575	104.458	-1.04318	0.464704	0.0247791	0.357514
Enpp4	ENSMUSG00000023961	487.396	-0.788535	0.351456	0.0248564	0.357563
Fbxo44	ENSMUSG00000029001	17.5432	-1.08466	0.48339	0.0248413	0.357563
Pcp4l1	ENSMUSG00000038370	605.328	0.678821	0.302518	0.0248388	0.357563
Orai2	ENSMUSG00000039747	33.8514	-0.87027	0.38775	0.024806	0.357563
Gsg1l	ENSMUSG00000046182	4.44989	1.13294	0.50513	0.0249054	0.35787
Gm11266	ENSMUSG00000087413	30.0138	1.01962	0.454637	0.0249148	0.35787
Nrarp	ENSMUSG00000078202	39.6683	-0.859192	0.38331	0.0249931	0.358729
Tmem19	ENSMUSG00000069520	516.644	0.699693	0.312215	0.025022	0.358877
AC124687.2	ENSMUSG00000113185	9.73504	-1.14217	0.509759	0.0250512	0.35903
Rida	ENSMUSG00000022323	3197.18	0.634427	0.28322	0.0250877	0.359092
Pnkd	ENSMUSG00000026179	147.571	0.876733	0.391403	0.0250926	0.359092
Tbxas1	ENSMUSG00000029925	89.9668	-0.943001	0.42105	0.0251142	0.359136
Neto2	ENSMUSG00000036902	31.1034	0.893328	0.398964	0.0251482	0.359193
Grem2	ENSMUSG00000050069	559.007	0.8203	0.366367	0.0251554	0.359193
Dnph1	ENSMUSG00000040658	34.5933	0.888264	0.397037	0.0252713	0.360582
Dcxr	ENSMUSG00000039450	234.533	0.725262	0.324374	0.0253596	0.361575
Gm43428	ENSMUSG00000105681	27.9986	0.989233	0.442496	0.0253795	0.361592
Cdcp1	ENSMUSG00000035498	147.637	0.973294	0.435475	0.0254163	0.36185
Tmed8	ENSMUSG00000034111	321.213	-0.614293	0.274929	0.0254587	0.362187
Hip1r	ENSMUSG00000000915	343.201	-0.645082	0.288813	0.0255116	0.362228
Plagl1	ENSMUSG00000019817	276.283	-0.928079	0.415526	0.0255156	0.362228
Ddhd2	ENSMUSG00000061313	222.87	-0.7309	0.327248	0.0255177	0.362228
Cyp2c39	ENSMUSG00000025003	782.966	-1.13954	0.510335	0.0255542	0.36248
Ifi208	ENSMUSG00000066677	27.7356	-1.08485	0.486086	0.025627	0.363246
Wdr45b	ENSMUSG00000025173	338.842	0.653848	0.293129	0.0257089	0.364141
Pfkfb4	ENSMUSG00000025648	20.9131	-1.00049	0.448848	0.025813	0.36508
Pm20d2	ENSMUSG00000054659	21.3348	0.99889	0.448095	0.0258012	0.36508
Fcgr1	ENSMUSG00000015947	72.5646	-1.01516	0.455671	0.0258917	0.365926
Aasdhppt	ENSMUSG00000025894	387.411	0.617507	0.277256	0.0259331	0.366244
Gm11427	ENSMUSG00000083161	10.9639	-1.13656	0.510423	0.0259673	0.366459
Gm4482	ENSMUSG00000107066	130.576	0.875446	0.393256	0.0260043	0.366667
AC114002.2	ENSMUSG00000112139	22.8218	0.995386	0.447181	0.0260199	0.366667
Gimap5	ENSMUSG00000043505	63.2858	-0.935788	0.420608	0.0260914	0.367406
Ccno	ENSMUSG00000042417	5.67847	-1.13172	0.508909	0.0261602	0.368107
B3galnt1	ENSMUSG00000043300	66.14	-0.867896	0.390337	0.0261853	0.368192
Swt1	ENSMUSG00000052748	258.154	0.622675	0.280107	0.0262167	0.368366
Mapkapk2	ENSMUSG00000016528	702.073	-0.647002	0.291266	0.0263276	0.368411
Cpsf4l	ENSMUSG00000018727	29.587	1.00054	0.450496	0.0263532	0.368411
Acss2	ENSMUSG00000027605	150.712	0.719083	0.323565	0.0262579	0.368411
Vgll4	ENSMUSG00000030315	335.662	0.731091	0.329012	0.026278	0.368411
Zfp322a	ENSMUSG00000046351	327.674	0.653421	0.294193	0.026347	0.368411
Cpne8	ENSMUSG00000052560	65.2063	-0.85309	0.384073	0.0263397	0.368411
Hikeshi	ENSMUSG00000062797	144.126	0.76119	0.342657	0.0263213	0.368411
Hck	ENSMUSG00000003283	102.954	-0.993143	0.447572	0.0264896	0.369251
Slc22a1	ENSMUSG00000023829	791.73	0.858649	0.386858	0.0264496	0.369251
Crispld2	ENSMUSG00000031825	16.7938	-1.08352	0.4883	0.0264892	0.369251
Ear2	ENSMUSG00000072596	36.2685	-1.10945	0.499863	0.0264519	0.369251
Pcmtd2	ENSMUSG00000027589	485.479	0.603564	0.272162	0.026578	0.369447
Slc25a21	ENSMUSG00000035472	128.095	0.733267	0.330551	0.026533	0.369447
Gm7334	ENSMUSG00000044645	51.336	-0.861247	0.388363	0.02658	0.369447
Dlgap4	ENSMUSG00000061689	69.127	-0.774766	0.34935	0.026573	0.369447
AC125019.1	ENSMUSG00000114443	49.7357	0.911022	0.410921	0.0266213	0.369756
Gm37265	ENSMUSG00000102607	22.8021	-1.07844	0.486585	0.0266678	0.370136
Gm37494	ENSMUSG00000108621	749.211	0.707195	0.319201	0.0267248	0.37066
Gm16575	ENSMUSG00000089796	24.481	-1.0391	0.469349	0.026834	0.371908
Gm43948	ENSMUSG00000107427	10.2251	-1.08376	0.489953	0.0269696	0.37352
Ms4a8a	ENSMUSG00000024730	19.3182	-1.10894	0.501562	0.0270384	0.373995
C77370	ENSMUSG00000046449	11.8247	1.12224	0.507594	0.0270425	0.373995
Ank3	ENSMUSG00000069601	532.137	-0.620161	0.28056	0.0270744	0.374169
Kif5c	ENSMUSG00000026764	5.82007	-1.12142	0.507576	0.0271487	0.374927
Spast	ENSMUSG00000024068	487.807	0.581508	0.263303	0.0272087	0.375488
Pts	ENSMUSG00000032067	333.727	0.632347	0.286361	0.0272296	0.375508
Mlxipl	ENSMUSG00000005373	639.31	0.685174	0.311279	0.0277248	0.377509
Ube2i	ENSMUSG00000015120	363.42	-0.757564	0.343933	0.0276194	0.377509
Ntn1	ENSMUSG00000020902	470.263	-0.725235	0.32938	0.027678	0.377509
Tert	ENSMUSG00000021611	47.117	0.819599	0.372121	0.0276294	0.377509
Cd180	ENSMUSG00000021624	65.6607	-1.08098	0.491064	0.027714	0.377509
Itm2b	ENSMUSG00000022108	6649.83	0.544157	0.247241	0.0277418	0.377509
Tlr13	ENSMUSG00000033777	110.191	-0.778427	0.353799	0.0277929	0.377509
Vav1	ENSMUSG00000034116	53.3652	-0.838564	0.381158	0.0278039	0.377509
Dgkh	ENSMUSG00000034731	56.9661	-0.806219	0.365759	0.0275076	0.377509
Pdk3	ENSMUSG00000035232	26.3513	-0.989513	0.449412	0.0276799	0.377509
Snrnp25	ENSMUSG00000040767	50.4251	0.907047	0.41213	0.0277447	0.377509
Chil5	ENSMUSG00000043873	16.4313	-1.04775	0.476139	0.0277709	0.377509
Gm5590	ENSMUSG00000046372	39.1896	0.945759	0.429453	0.0276484	0.377509
[truncated: 51,220 more rows]
